# Supplementary material for: Human gut-associated Bifidobacterium species salvage exogenous indole, a uremic toxin precursor, to synthesize indole-3-lactic acid via tryptophan
Source: Gut Microbes. 2024 May 5;16(1):2347728. doi: 10.1080/19490976.2024.2347728 (PMC11085991; doi:10.1080/19490976.2024.2347728)
Supplement: Supplemental Material [file KGMI_A_2347728_SM3773.zip]

Archive with 2 entries (2 files):
- Source Data.xlsx
- Supplementary Tables.xlsx
