# Supplementary material for: Human gut-associated Bifidobacterium species salvage exogenous indole, a uremic toxin precursor, to synthesize indole-3-lactic acid via tryptophan
Source: Gut Microbes. 2024 May 5;16(1):2347728. doi: 10.1080/19490976.2024.2347728 (PMC11085991; doi:10.1080/19490976.2024.2347728)
Supplement: Supplemental Material [file KGMI_A_2347728_SM3773.zip › Source Data.xlsx]

## Sheet: Source Data
	Source data for Table S5.
	Bacterial strains	[M + H]+ (µM)
		Indole
	Non-inoculated contol	85.1687
		83.3167
		85.0495
	Bifidobacterium longum subsp. longum JCM 31944	27.6431
		27.441
		27.4447
	Bifidobacterium longum subsp. longum JCM 1217	41.5246
		40.5963
		38.9292
	Bifidobacterium longum subsp. longum BB536	5.55501
		6.09658
		5.7578
	Bifidobacterium breve JCM 1192	9.15354
		8.928
		8.47639
	Bifidobacterium breve MCC1274	5.44517
		5.20289
		5.06169
	Bifidobacterium breve M-16V	1.90773
		2.23608
		2.22553
	Bifidobacterium longum subsp. infantis ATCC 15697	57.3212
		56.6569
		55.4452
	Bifidobacterium longum subsp. infantis M-63	51.5387
		50.6463
		49.1576
	Source data for Table S6.
	Bacterial strains	(2-13C)-Indole supplementation	[M + H]+ (µM)			[M + 1 + H]+ (µM)
			ILA	Trp	Total	ILA	Trp	Total
	Bifidobacterium longum subsp. longum JCM 31944	+	3.45346	0.0947276	3.54819	1.78259	0.107502	1.89009
			3.98529	0.0872723	4.07257	1.89674	0.106785	2.00352
			3.41289	0.136699	3.54959	1.91695	0.117495	2.03445
		−	3.68961	0.0873358	3.77694	0.266726	0.00862149	0.275347
			4.15865	0.0761508	4.2348	0.292694	0.00788086	0.300575
			3.6044	0.131336	3.73574	0.25441	0.0130498	0.26746
	Bifidobacterium longum subsp. longum JCM 1217	+	0.143359	0.00926546	0.152625	0.890284	0.342415	1.2327
			0.140064	0.00873179	0.148796	0.906319	0.372247	1.27857
			0.155216	0.0100313	0.165247	1.02369	0.384919	1.40861
		−	0.180252	0.0107769	0.191029	0.0143721	0.00127461	0.0156467
			0.169472	0.00919451	0.178666	0.0112444	0.00101062	0.0122551
			0.174776	0.00911961	0.183896	0.0102742	0.00107963	0.0113538
	Bifidobacterium longum subsp. longum BB536	+	0.658434	0.00410285	0.662536	2.7743	0.0152123	2.78951
			0.576847	0.0041365	0.580983	2.2703	0.0205199	2.29082
			0.686073	0.0039516	0.690025	2.66612	0.0188125	2.68494
		−	0.575436	0.00375184	0.579187	0.0487421	0.000401733	0.0491438
			0.579525	0.00355716	0.583082	0.0470752	0.000503202	0.0475784
			0.609367	0.00300686	0.612374	0.0478574	0.000320357	0.0481778
	Bifidobacterium breve JCM 1192	+	1.75636	0.0391249	1.79549	1.55041	0.183503	1.73391
			1.75185	0.0390334	1.79089	1.58245	0.18588	1.76833
			1.80747	0.0418078	1.84928	1.37646	0.171586	1.54805
		−	1.6195	0.0346512	1.65415	0.110766	0.00333635	0.114102
			1.57634	0.0355143	1.61186	0.102532	0.00306442	0.105596
			1.47904	0.0555256	1.53456	0.0982431	0.00530202	0.103545
	Bifidobacterium breve MCC1274	+	1.32157	0.0180538	1.33962	1.93775	0.0374727	1.97522
			1.45673	0.00820505	1.46494	2.36147	0.00849271	2.36996
			1.52364	0.00861354	1.53226	2.40428	0.00812994	2.41241
		−	1.11427	0.0121996	1.12647	0.0754129	0.00133102	0.0767439
			1.21724	0.00736773	1.22461	0.0845856	0.000773337	0.0853589
			1.27589	0.00684812	1.28274	0.0866862	0.000728435	0.0874147
	Bifidobacterium breve M-16V	+	0.800681	0.0244654	0.825147	0.284784	0.794957	1.07974
			0.869376	0.0268214	0.896198	0.305553	0.825646	1.1312
			0.886401	0.0267633	0.913164	0.23489	0.95322	1.18811
		−	0.778132	0.0298368	0.807969	0.0544049	0.00263225	0.0570371
			0.827414	0.0333692	0.860783	0.0530961	0.00335525	0.0564513
			0.790385	0.0307659	0.821151	0.0485195	0.002926	0.0514455
	Bifidobacterium longum subsp. infantis ATCC15697	+	1.70575	0.0654801	1.77123	0.171874	0.0966188	0.268493
			1.84995	0.0648861	1.91483	0.233874	0.0951974	0.329072
			1.81421	0.055726	1.86994	0.23105	0.0875739	0.318624
		−	1.66512	0.0481674	1.71328	0.107424	0.00456146	0.111986
			1.724	0.0634724	1.78747	0.12256	0.00597121	0.128531
			1.74308	0.0612878	1.80437	0.119005	0.00630096	0.125306
	Bifidobacterium longum subsp. infantis M-63	+	1.47141	0.0308869	1.5023	0.345987	0.0643943	0.410381
			1.4983	0.0308345	1.52914	0.382218	0.0652241	0.447442
			1.59247	0.0352228	1.62769	0.392045	0.0715948	0.463639
		−	1.31998	0.0296758	1.34966	0.0918588	0.00279848	0.0946572
			1.47468	0.0344023	1.50908	0.100984	0.00341932	0.104403
			1.44394	0.0400638	1.484	0.0965474	0.0039412	0.100489
	Source data for Table S7 and S8.
	Bacterial strains	Genotype	(2-13C)-Indole supplementation	[M+H]+ (µM)			[M+1+H]+ (µM)
				ILA	Trp	Total	ILA	Trp	Total
	Bifidobacterium longum subsp. longum JCM 31944	wild-type	+	2.30502	0.158485	2.4635	1.80628	0.225969	2.03225
				2.59824	0.214037	2.81227	1.63402	0.243886	1.87791
				2.51084	0.165174	2.67601	1.71607	0.212457	1.92853
			−	1.90766	0.112321	2.01998	0.143426	0.0106597	0.154086
				1.96851	0.125001	2.09352	0.134288	0.0117386	0.146027
				1.9359	0.114452	2.05035	0.130188	0.0107546	0.140942
		trpB mutant	+	2.31028	0.178891	2.48917	0.193748	0.0523002	0.246049
				2.04315	0.137034	2.18018	0.158005	0.0456488	0.203653
				2.16407	0.139241	2.30331	0.160693	0.0481956	0.208888
			-	2.32411	0.172835	2.49694	0.165729	0.0161219	0.181851
				1.91695	0.150601	2.06755	0.122637	0.0142694	0.136907
				1.97702	0.132827	2.10985	0.128028	0.0128861	0.140914
		aldh mutant	+	0.175745	0.616381	0.792126	0.0596484	1.3752	1.43485
				0.157121	0.444791	0.601912	0.0618713	1.31571	1.37758
				0.129261	0.443237	0.572497	0.057673	1.30655	1.36423
			−	0.14933	0.528768	0.678097	0.0134975	0.0485298	0.0620273
				0.138923	0.467878	0.606801	0.00747925	0.0431359	0.0506152
				0.0471894	0.181091	0.22828	0.00354708	0.0172093	0.0207564
	Bifidobacterium breve MCC1274	wild-type	+	1.10164	0.0278919	1.12953	2.51899	0.0327337	2.55172
				1.19307	0.0162315	1.2093	2.65173	0.0155458	2.66727
				1.17147	0.0330673	1.20453	2.64789	0.0336227	2.68151
			−	0.853206	0.0307879	0.883994	0.0661013	0.0032672	0.0693685
				0.820038	0.0360407	0.856079	0.0676227	0.00240349	0.0700262
				0.85446	0.0321318	0.886591	0.069951	0.00269984	0.0726508
		aldh mutant	+	0.0674304	0.0505197	0.11795	0.156867	0.830914	0.987782
				0.0491415	0.0338229	0.0829644	0.1109	0.589192	0.700092
				0.0439194	0.0359661	0.0798855	0.0995465	0.618259	0.717805
			−	0.05836	0.070315	0.128675	0.00381083	0.0065802	0.010391
				0.0369675	0.047712	0.0846795	0.00161305	0.00452306	0.00613611
				0.0337549	0.045916	0.0796709	0.0035041	0.00439448	0.00789858
	Bifidobacterium breve M-16V	wild-type	+	0.018355	0.00636131	0.0247163	0.143376	0.562994	0.70637
				0.0091221	0.00398514	0.0131072	0.0872813	0.377246	0.464528
				0.00776172	0.0040873	0.011849	0.0856923	0.38127	0.466962
			−	0.0181849	0.0084647	0.0266496	0.00170086	0.00101205	0.0027129
				0.00983889	0.00628625	0.0161251	0.00107037	0.000663719	0.00173409
				0.00823586	0.00561493	0.0138508	0.00133617	0.00077015	0.00210632
		aldh mutant	+	0.018525	0.00769955	0.0262246	0.104225	0.486055	0.59028
				0.00873318	0.00509931	0.0138325	0.0601362	0.339443	0.399579
				0.0164464	0.00510191	0.0215483	0.0590639	0.33222	0.391284
			−	0.0152688	0.00937274	0.0246415	0.00083467	0.00105562	0.00189029
				0.0108697	0.00656155	0.0174313	0.000376336	0.000720514	0.00109685
				0.010161	0.00638112	0.0165421	0.00122878	0.000691275	0.00192006
