# Supplementary material for: Human gut-associated Bifidobacterium species salvage exogenous indole, a uremic toxin precursor, to synthesize indole-3-lactic acid via tryptophan
Source: Gut Microbes. 2024 May 5;16(1):2347728. doi: 10.1080/19490976.2024.2347728 (PMC11085991; doi:10.1080/19490976.2024.2347728)
Supplement: Supplemental Material [file KGMI_A_2347728_SM3773.zip › Supplementary Tables.xlsx]

## Sheet: Table S1
	Table S1. Bacterial strains used in the study.
	Bacterial strains	genotypes	Sources
	Escherichia coli K-12 MG1655	wild-type	ATCCa
	Bifidobacterium longum subsp. longum JCM 1217	wild-type	RIKEN BRCb
	Bifidobacterium longum subsp. longum JCM 31944	wild-type	RIKEN BRC (Matsumura et al.16)
		aldh	Sakurai et al.13
		trpB	This study
	Bifidobacterium longum subsp. longum BB536	wild-type	MCCc
	Bifidobacterium breve JCM 1192	wild-type	RIKEN BRC
	Bifidobacterium breve MCC1274	wild-type	MCC
		aldh	This study
	Bifidobacterium breve M-16V	wild-type	MCC
		aldh	This study
	Bifidobacterium longum subsp. infantis ATCC 15697	wild-type	ATCC
	Bifidobacterium longum subsp. infantis M-63	wild-type	MCC
	a American Type Culture Collection
	b RIKEN BioResource Center
	c Morinaga Culture Collection

## Sheet: Table S2
	Table S2. Tryptophan metabolites analyzed in this study and their detection modes.
	Target compounds	Ionization mode	Selected precursor ions (m/z)	Selected product ions (m/z)	Collision energy
	Indole	Positive	118.1	91.1	21.7
	Indole-3-lactic acid (ILA)		206.1	118.1	20.3
			207.1	119.1
	Tryptophan (Trp)		205.1	188.1	8.9
			206.1	189.1
	3-Methyl-2-oxindole (MO)a		148.1	133.1	20.1
	a External standard

## Sheet: Table S3
	Table S3. Primer pairs used in this study.
	Targets	Forward primers	Reverse primers
	For gene inactivation
	JCM31944_trpB	GCAGAGTACTGAGCTacacgatggcttaagcgcg	TTTGCTCAGAATTCGgatcggccgcgagttcgttg
	MCC1274_aldh	ACGTTTCATGAATTAgcccgtgaccttgacgatg	GCCTAAGCGCCATTAcggtggatacggaggcgaag
	M-16V_aldh	ACGTTTCATGAATTAgcccgtgaccttgacgatg	GCCTAAGCGCCATTAcggtggatacggaggcgaag
	For genomic PCR confirming gene inactivation
	JCM31944_trpB	ctgtacatgcgtgccagttt	tgttctcggccttgaacttg
	MCC1274_aldh	gttcaacctcggctgattga	gctgggtgatgaaacgatcc
	M-16V_aldh	gttcaacctcggctgattga	Gctgggtgatgaaacgatcc
	The uppercase sequences are for In-Fusion cloning.

## Sheet: Table S4
	Table S4. The taxonomic names and the number of examined genomes for each taxon included in the dataset downloaded from NCBIa.
	Species/Subspecies	The number of genomes analyzed		Species/Subspecies	The number of genomes analyzed
	[Clostridium] asparagiforme	1		Kingella potus	1
	[Clostridium] hylemonae	1		Klebsiella aerogenes	29
	[Clostridium] innocuum	3		Klebsiella africana	1
	[Clostridium] scindens	5		Klebsiella grimontii	7
	[Haemophilus] ducreyi	27		Klebsiella huaxiensis	1
	[Mycobacterium] chelonae subsp. gwanakae	1		Klebsiella michiganensis	36
	[Ruminococcus] gnavus	3		Klebsiella oxytoca	27
	[Ruminococcus] lactaris	1		Klebsiella pasteurii	1
	Abyssicoccus albus	1		Klebsiella pneumoniae	1123
	Achromobacter insolitus	1		Klebsiella pneumoniae subsp. ozaenae	2
	Achromobacter mucicolens	1		Klebsiella pneumoniae subsp. pneumoniae	129
	Achromobacter ruhlandii	2		Klebsiella pneumoniae subsp. rhinoscleromatis	1
	Achromobacter xylosoxidans	10		Klebsiella quasipneumoniae	33
	Acidaminococcus intestini	1		Klebsiella quasipneumoniae subsp. quasipneumoniae	4
	Acinetobacter baumannii	476		Klebsiella quasipneumoniae subsp. similipneumoniae	5
	Acinetobacter bereziniae	8		Klebsiella quasivariicola	2
	Acinetobacter colistiniresistens	1		Klebsiella sp.	5
	Acinetobacter dispersus	1		Klebsiella variicola	34
	Acinetobacter haemolyticus	12		Klebsiella variicola subsp. tropica	1
	Acinetobacter johnsonii	1		Klebsiella variicola subsp. variicola	2
	Acinetobacter junii	3		Kosakonia radicincitans	1
	Acinetobacter lwoffii	3		Kroppenstedtia pulmonis	1
	Acinetobacter nosocomialis	10		Lachnoanaerobaculum gingivalis	1
	Acinetobacter pittii	19		Lachnoanaerobaculum umeaense	1
	Acinetobacter proteolyticus	1		Lacticaseibacillus casei	1
	Acinetobacter radioresistens	1		Lacticaseibacillus paracasei	14
	Acinetobacter seifertii	33		Lacticaseibacillus paracasei subsp. paracasei	3
	Acinetobacter soli	4		Lacticaseibacillus rhamnosus	22
	Acinetobacter sp.	6		Lactiplantibacillus pentosus	2
	Acinetobacter ursingii	3		Lactiplantibacillus plantarum	24
	Acinetobacter variabilis	2		Lactobacillus acidophilus	7
	Actinomadura madurae	2		Lactobacillus crispatus	19
	Actinomyces naeslundii	2		Lactobacillus delbrueckii subsp. bulgaricus	2
	Actinomyces oris	3		Lactobacillus gasseri	12
	Actinomyces radicidentis	1		Lactobacillus helveticus	5
	Actinomyces sp.	6		Lactobacillus iners	7
	Actinotignum schaalii	1		Lactobacillus jensenii	1
	Actinotignum urinale	1		Lactobacillus johnsonii	2
	Adlercreutzia hattorii	1		Lactobacillus paragasseri	6
	Aerococcus christensenii	2		Lactobacillus ultunensis	1
	Aerococcus loyolae	2		Lactococcus garvieae	3
	Aerococcus sanguinicola	1		Lactococcus lactis	2
	Aerococcus sp.	1		Lactococcus lactis subsp. lactis	1
	Aerococcus tenax	1		Lactococcus petauri	1
	Aerococcus urinae	1		Lactococcus sp.	4
	Aerococcus urinaehominis	1		Laribacter hongkongensis	1
	Aeromicrobium marinum	1		Latilactobacillus curvatus	1
	Aeromonas caviae	14		Latilactobacillus sakei subsp. sakei	1
	Aeromonas dhakensis	7		Lautropia mirabilis	1
	Aeromonas hydrophila	9		Lawsonella clevelandensis	1
	Aeromonas jandaei	1		Lawsonibacter asaccharolyticus	1
	Aeromonas veronii	24		Leclercia adecarboxylata	8
	Agathobacter rectalis	1		Leclercia pneumoniae	2
	Aggregatibacter actinomycetemcomitans	19		Leclercia sp.	6
	Aggregatibacter aphrophilus	1		Legionella cardiaca	1
	Aggregatibacter segnis	1		Legionella clemsonensis	1
	Aggregatibacter sp.	2		Legionella lansingensis	1
	Agrobacterium pusense	3		Legionella longbeachae	5
	Agrococcus sp.	1		Legionella micdadei	2
	Akkermansia biwaensis	1		Legionella pneumophila	22
	Akkermansia massiliensis	10		Legionella pneumophila subsp. fraseri	6
	Akkermansia muciniphila	49		Legionella pneumophila subsp. pneumophila	8
	Alcaligenes faecalis	2		Legionella sainthelensi	1
	Aliarcobacter butzleri	1		Leminorella richardii	1
	Aliarcobacter cryaerophilus	1		Lentibacillus sp.	1
	Alistipes communis	2		Leptospira borgpetersenii	7
	Alistipes dispar	1		Leptospira interrogans	24
	Alistipes finegoldii	2		Leptospira kirschneri	1
	Alistipes ihumii	1		Leptospira mayottensis	1
	Alistipes indistinctus	2		Leptospira noguchii	1
	Alistipes onderdonkii	3		Leptospira sp.	2
	Alistipes onderdonkii subsp. vulgaris	3		Leptospira weilii	2
	Alistipes senegalensis	1		Leptotrichia sp.	5
	Alistipes shahii	1		Ligilactobacillus ruminis	1
	Alistipes sp.	1		Ligilactobacillus salivarius	8
	Allocoprobacillus halotolerans	1		Limosilactobacillus fermentum	24
	Amedibacterium intestinale	1		Limosilactobacillus gastricus	1
	Amygdalobacter indicium	2		Limosilactobacillus mucosae	1
	Amygdalobacter nucleatus	1		Limosilactobacillus portuensis	1
	Anaerobutyricum hallii	1		Limosilactobacillus reuteri	9
	Anaerostipes caccae	2		Limosilactobacillus vaginalis	2
	Anaerostipes hadrus	2		Listeria innocua	3
	Anaerostipes rhamnosivorans	1		Listeria monocytogenes	119
	Anaerotruncus colihominis	2		Longicatena caecimuris	1
	Anaplasma phagocytophilum	1		Lysinibacillus sphaericus	1
	Arachnia propionica	5		Lysobacter oculi	1
	Arachnia rubra	2		Macrococcus canis	1
	Arcanobacterium haemolyticum	1		Mageeibacillus indolicus	1
	Arsenicicoccus sp.	1		Malacoplasma penetrans	1
	Arthrobacter koreensis	1		Mammaliicoccus sciuri	5
	Arthrobacter woluwensis	1		Marvinbryantia formatexigens	1
	Atlantibacter hermannii	1		Megamonas funiformis	3
	Atopobium sp.	1		Megasphaera massiliensis	1
	Aureimonas sp.	1		Metamycoplasma hominis	19
	Auritidibacter ignavus	2		Metamycoplasma orale	1
	Auritidibacter sp.	1		Microbacterium paraoxydans	1
	Bacillus amyloliquefaciens	1		Micrococcus luteus	2
	Bacillus anthracis	8		Micrococcus lylae	1
	Bacillus cereus	2		Mixta hanseatica	1
	Bacillus glycinifermentans	1		Mobiluncus curtisii	1
	Bacillus licheniformis	1		Mogibacterium diversum	1
	Bacillus paranthracis	1		Mogibacterium pumilum	1
	Bacillus pumilus	1		Monoglobus pectinilyticus	1
	Bacillus sp.	2		Moraxella catarrhalis	12
	Bacillus spizizenii	1		Moraxella osloensis	4
	Bacillus subtilis	2		Morganella morganii	14
	Bacillus thuringiensis	1		Morganella morganii subsp. morganii	13
	Bacillus velezensis	1		Mycobacterium avium subsp. hominissuis	12
	Bacteroides caccae	3		Mycobacterium basiliense	1
	Bacteroides cellulosilyticus	3		Mycobacterium colombiense	1
	Bacteroides eggerthii	2		Mycobacterium gordonae	1
	Bacteroides faecis	7		Mycobacterium heckeshornense	2
	Bacteroides faecium	1		Mycobacterium intracellulare	4
	Bacteroides fragilis	19		Mycobacterium intracellulare subsp. chimaera	5
	Bacteroides heparinolyticus	1		Mycobacterium intracellulare subsp. yongonense	3
	Bacteroides humanifaecis	1		Mycobacterium kansasii	6
	Bacteroides intestinalis	3		Mycobacterium kubicae	2
	Bacteroides luhongzhouii	1		Mycobacterium leprae	1
	Bacteroides nordii	1		Mycobacterium lepromatosis	1
	Bacteroides ovatus	11		Mycobacterium malmoense	1
	Bacteroides salyersiae	5		Mycobacterium marinum	2
	Bacteroides sp.	7		Mycobacterium marseillense	1
	Bacteroides stercoris	2		Mycobacterium orygis	1
	Bacteroides thetaiotaomicron	27		Mycobacterium paragordonae	1
	Bacteroides uniformis	8		Mycobacterium paraintracellulare	1
	Bacteroides xylanisolvens	7		Mycobacterium riyadhense	1
	Bacteroides zhangwenhongii	1		Mycobacterium senriense	1
	Bacteroides zoogleoformans	1		Mycobacterium shigaense	2
	Bartonella ancashensis	1		Mycobacterium sp.	7
	Bartonella bacilliformis	1		Mycobacterium tuberculosis	484
	Bartonella henselae	7		Mycobacterium tuberculosis complex	6
	Bartonella quintana	6		Mycobacterium ulcerans	2
	Bergeyella cardium	2		Mycobacterium ulcerans subsp. shinshuense	2
	Bifidobacterium adolescentis	7		Mycobacterium vicinigordonae	1
	Bifidobacterium angulatum	1		Mycobacteroides abscessus	33
	Bifidobacterium animalis	5		Mycobacteroides abscessus subsp. abscessus	21
	Bifidobacterium animalis subsp. animalis	1		Mycobacteroides abscessus subsp. bolletii	2
	Bifidobacterium animalis subsp. lactis	9		Mycobacteroides abscessus subsp. massiliense	6
	Bifidobacterium bifidum	9		Mycobacteroides chelonae	4
	Bifidobacterium breve	37		Mycobacteroides immunogenum	2
	Bifidobacterium catenulatum	1		Mycobacteroides saopaulense	1
	Bifidobacterium catenulatum subsp. kashiwanohense	1		Mycolicibacterium boenickei	1
	Bifidobacterium dentium	1		Mycolicibacterium farcinogenes	2
	Bifidobacterium longum	13		Mycolicibacterium fortuitum	3
	Bifidobacterium longum subsp. infantis	19		Mycolicibacterium fortuitum subsp. fortuitum	1
	Bifidobacterium longum subsp. longum	14		Mycolicibacterium holsaticum	1
	Bifidobacterium pseudocatenulatum	7		Mycolicibacterium litorale	1
	Bifidobacterium pseudolongum	1		Mycolicibacterium monacense	1
	Bifidobacterium sp.	3		Mycolicibacterium mucogenicum	1
	Bifidobacterium thermophilum	1		Mycolicibacterium neoaurum	1
	Blautia hansenii	1		Mycoplasmoides pneumoniae	59
	Blautia obeum	1		Myroides odoratimimus	3
	Blautia producta	2		Myroides sp.	2
	Blautia sp.	3		Neisseria animaloris	2
	Blautia wexlerae	1		Neisseria bacilliformis	1
	Bordetella bronchialis	2		Neisseria brasiliensis	1
	Bordetella bronchiseptica	12		Neisseria cinerea	1
	Bordetella flabilis	1		Neisseria dumasiana	1
	Bordetella genomosp.	5		Neisseria elongata	2
	Bordetella hinzii	8		Neisseria elongata subsp. glycolytica	1
	Bordetella holmesii	65		Neisseria gonorrhoeae	121
	Bordetella parapertussis	82		Neisseria lactamica	3
	Bordetella pertussis	577		Neisseria meningitidis	101
	Bordetella sp.	1		Neisseria mucosa	2
	Bordetella trematum	4		Neisseria sicca	1
	Borrelia hermsii	5		Neisseria sp.	3
	Borrelia miyamotoi	18		Neisseria subflava	6
	Borrelia turicatae	2		Neisseria weaveri	1
	Borreliella afzelii	9		Neisseria zoodegmatis	1
	Borreliella bavariensis	1		Neoehrlichia mikurensis	3
	Borreliella burgdorferi	6		Nocardia brasiliensis	2
	Borreliella garinii	23		Nocardia cyriacigeorgica	1
	Borreliella mayonii	2		Nocardia farcinica	2
	Brevundimonas sp.	1		Nocardia huaxiensis	2
	Brevundimonas vancanneytii	1		Nocardia terpenica	1
	Brevundimonas vesicularis	1		Nocardia wallacei	1
	Brucella abortus	2		Nocardioides sp.	1
	Brucella anthropi	1		Nocardiopsis dassonvillei	1
	Brucella canis	2		Nocardiopsis dassonvillei subsp. dassonvillei	1
	Brucella melitensis	87		Nosocomiicoccus ampullae	1
	Brucella sp.	5		Odoribacter splanchnicus	2
	Brucella suis	2		Oligella urethralis	1
	Burkholderia ambifaria	1		Olsenella sp.	1
	Burkholderia cenocepacia	23		Olsenella uli	1
	Burkholderia cepacia	4		Orientia tsutsugamushi	2
	Burkholderia contaminans	7		Oscillibacter hominis	1
	Burkholderia dolosa	2		Ottowia sp.	1
	Burkholderia lata	1		Oxalobacter aliiformigenes	6
	Burkholderia latens	3		Oxalobacter formigenes	5
	Burkholderia mallei	4		Paenalcaligenes hominis	1
	Burkholderia multivorans	75		Paenibacillus dendritiformis	1
	Burkholderia oklahomensis	3		Paenibacillus glucanolyticus	1
	Burkholderia pseudomallei	93		Paenibacillus mucilaginosus	1
	Burkholderia stabilis	1		Paenibacillus odorifer	1
	Burkholderia thailandensis	5		Paenibacillus polymyxa	1
	Burkholderia vietnamiensis	6		Paenibacillus thiaminolyticus	2
	Butyricimonas faecalis	1		Paenibacillus urinalis	3
	Butyricimonas virosa	1		Paludibacterium sp.	1
	Butyrivibrio crossotus	1		Pandoraea apista	4
	Caballeronia sp.	1		Pandoraea commovens	1
	Campylobacter coli	8		Pandoraea fibrosis	2
	Campylobacter concisus	15		Pandoraea pnomenusa	1
	Campylobacter fetus subsp. fetus	2		Pandoraea pulmonicola	1
	Campylobacter fetus subsp. testudinum	1		Pandoraea sputorum	1
	Campylobacter gracilis	1		Pannonibacter phragmitetus	1
	Campylobacter hyointestinalis subsp. hyointestinalis	1		Pantoea ananatis	1
	Campylobacter jejuni	137		Pantoea piersonii	2
	Campylobacter jejuni subsp. jejuni	22		Pantoea sp.	1
	Campylobacter lanienae	1		Pantoea vagans	2
	Campylobacter rectus	1		Parabacteroides chongii	1
	Campylobacter showae	2		Parabacteroides distasonis	18
	Campylobacter sp.	9		Parabacteroides faecis	1
	Campylobacter upsaliensis	1		Parabacteroides goldsteinii	1
	Campylobacter ureolyticus	2		Parabacteroides johnsonii	1
	Candidatus Campylobacter infans	1		Parabacteroides merdae	3
	Candidatus Minimicrobia vallesae	1		Parabacteroides sp.	1
	Candidatus Nanosynbacter featherlites	1		Paraclostridium bifermentans	1
	Candidatus Nanosynbacter lyticus	1		Paracoccus denitrificans	1
	Candidatus Nanosynbacter sp.	3		Paracoccus yeei	4
	Candidatus Ornithobacterium hominis	1		Parascardovia denticolens	1
	Capnocytophaga canimorsus	7		Parolsenella catena	1
	Capnocytophaga cynodegmi	1		Parvimonas micra	9
	Capnocytophaga endodontalis	1		Pasteurella canis	2
	Capnocytophaga gingivalis	1		Pasteurella dagmatis	1
	Capnocytophaga haemolytica	1		Pasteurella multocida	6
	Capnocytophaga leadbetteri	1		Pauljensenia hongkongensis	1
	Capnocytophaga ochracea	3		Pediococcus pentosaceus	1
	Capnocytophaga sp.	7		Peptacetobacter hiranonis	1
	Capnocytophaga sputigena	3		Peptoniphilus harei	1
	Capnocytophaga stomatis	1		Peptoniphilus ivorii	1
	Catenibacterium mitsuokai	1		Peptoniphilus sp.	1
	Cedecea neteri	1		Peterkaempfera bronchialis	1
	Cedecea sp.	1		Phascolarctobacterium faecium	3
	Cellulosimicrobium cellulans	1		Phascolarctobacterium sp.	1
	Chlamydia pneumoniae	7		Phascolarctobacterium succinatutens	1
	Chlamydia psittaci	4		Phocaeicola dorei	10
	Chlamydia trachomatis	55		Phocaeicola vulgatus	7
	Christensenella minuta	1		Phytobacter sp.	1
	Chromobacterium haemolyticum	1		Planococcus glaciei	2
	Chromobacterium violaceum	1		Plesiomonas shigelloides	1
	Chryseobacterium arthrosphaerae	2		Pluralibacter gergoviae	1
	Chryseobacterium bernardetii	2		Porphyromonas asaccharolytica	1
	Chryseobacterium gallinarum	1		Porphyromonas cangingivalis	1
	Chryseobacterium gleum	1		Porphyromonas gingivalis	27
	Chryseobacterium indologenes	8		Porphyromonas somerae	1
	Chryseobacterium manosquense	1		Prescottella equi	8
	Chryseobacterium nakagawai	2		Prevotella bivia	1
	Chryseobacterium shandongense	1		Prevotella corporis	1
	Chryseobacterium sp.	3		Prevotella dentalis	1
	Chryseobacterium taklimakanense	2		Prevotella denticola	6
	Citrobacter amalonaticus	4		Prevotella fusca	1
	Citrobacter braakii	2		Prevotella histicola	1
	Citrobacter farmeri	1		Prevotella intermedia	14
	Citrobacter freundii	41		Prevotella jejuni	3
	Citrobacter koseri	9		Prevotella melaninogenica	12
	Citrobacter pasteurii	1		Prevotella multiformis	1
	Citrobacter portucalensis	8		Prevotella nigrescens	3
	Citrobacter sedlakii	1		Prevotella oris	1
	Citrobacter sp.	3		Prevotella scopos	1
	Citrobacter werkmanii	3		Prevotella sp.	2
	Citrobacter youngae	1		Prevotella veroralis	1
	Claveliimonas bilis	4		Priestia megaterium	3
	Clostridioides difficile	109		Propionibacterium acidifaciens	1
	Clostridium beijerinckii	1		Propionibacterium freudenreichii	1
	Clostridium botulinum	11		Proteus mirabilis	45
	Clostridium butyricum	7		Proteus sp.	2
	Clostridium cadaveris	1		Proteus vulgaris	3
	Clostridium perfringens	5		Providencia alcalifaciens	2
	Cohnella cholangitidis	1		Providencia huaxiensis	1
	Collinsella aerofaciens	3		Providencia rettgeri	18
	Collinsella stercoris	1		Providencia sp.	1
	Comamonas aquatica	1		Providencia stuartii	12
	Comamonas kerstersii	2		Providencia thailandensis	1
	Comamonas thiooxydans	1		Providencia vermicola	2
	Companilactobacillus futsaii	1		Pseudescherichia vulneris	1
	Coprobacter fastidiosus	1		Pseudoglutamicibacter albus	1
	Coprobacter secundus subsp. similis	1		Pseudomonas aeruginosa	500
	Coprococcus comes	1		Pseudomonas alcaligenes	1
	Coprococcus eutactus	1		Pseudomonas alloputida	2
	Corynebacterium accolens	1		Pseudomonas asiatica	1
	Corynebacterium afermentans subsp. afermentans	1		Pseudomonas chengduensis	1
	Corynebacterium afermentans subsp. lipophilum	1		Pseudomonas fluorescens	1
	Corynebacterium ammoniagenes	1		Pseudomonas fulva	3
	Corynebacterium amycolatum	1		Pseudomonas juntendi	2
	Corynebacterium appendicis	1		Pseudomonas kurunegalensis	1
	Corynebacterium aquatimens	2		Pseudomonas lundensis	1
	Corynebacterium atypicum	1		Pseudomonas luteola	1
	Corynebacterium aurimucosum	2		Pseudomonas monteilii	8
	Corynebacterium auris	1		Pseudomonas mosselii	1
	Corynebacterium canis	1		Pseudomonas oryzihabitans	1
	Corynebacterium confusum	1		Pseudomonas putida	6
	Corynebacterium coyleae	1		Pseudomonas soli	1
	Corynebacterium diphtheriae	32		Pseudomonas sp.	7
	Corynebacterium durum	1		Pseudomonas tohonis	1
	Corynebacterium fournieri	1		Pusillibacter faecalis	1
	Corynebacterium freiburgense	1		Pyramidobacter piscolens	1
	Corynebacterium freneyi	1		Qiania dongpingensis	1
	Corynebacterium genitalium	1		Ralstonia mannitolilytica	3
	Corynebacterium gottingense	2		Ralstonia pickettii	1
	Corynebacterium hansenii	1		Raoultella ornithinolytica	8
	Corynebacterium hindlerae	2		Raoultella planticola	4
	Corynebacterium ihumii	1		Raoultibacter timonensis	2
	Corynebacterium imitans	2		Rhodococcus sp.	1
	Corynebacterium incognita	1		Rickettsia akari	1
	Corynebacterium jeddahense	1		Rickettsia conorii subsp. heilongjiangensis	1
	Corynebacterium jeikeium	2		Rickettsia japonica	2
	Corynebacterium macginleyi	2		Rickettsia prowazekii	1
	Corynebacterium massiliense	1		Rickettsia rickettsii	3
	Corynebacterium matruchotii	1		Romboutsia hominis	1
	Corynebacterium minutissimum	2		Roseburia hominis	1
	Corynebacterium propinquum	1		Roseburia intestinalis	2
	Corynebacterium pseudodiphtheriticum	3		Roseburia rectibacter	1
	Corynebacterium pseudogenitalium	1		Roseomonas mucosa	2
	Corynebacterium pseudotuberculosis	1		Roseomonas sp.	1
	Corynebacterium ramonii	2		Rothia dentocariosa	2
	Corynebacterium riegelii	1		Rothia mucilaginosa	3
	Corynebacterium sanguinis	1		Ruminococcus bicirculans	1
	Corynebacterium segmentosum	1		Ruminococcus gauvreauii	1
	Corynebacterium simulans	2		Ruminococcus sp.	2
	Corynebacterium singulare	1		Saccharibacillus brassicae	1
	Corynebacterium sp.	2		Salmonella enterica	96
	Corynebacterium striatum	2		Salmonella enterica subsp. diarizonae	5
	Corynebacterium ulcerans	10		Salmonella enterica subsp. enterica	386
	Corynebacterium urealyticum	2		Salmonella sp.	7
	Corynebacterium ureicelerivorans	1		Scandinavium goeteborgense	1
	Coxiella burnetii	22		Schaalia cardiffensis	2
	Cronobacter sakazakii	3		Schaalia meyeri	1
	Cruoricaptor ignavus	1		Schaalia odontolytica	3
	Cryptobacterium curtum	1		Schaalia turicensis	1
	Cupriavidus gilardii	2		Segatella copri	1
	Cupriavidus pauculus	2		Segniliparus rotundus	1
	Cutibacterium acnes	29		Selenobaculum gbiensis	1
	Cutibacterium acnes subsp. acnes	2		Selenomonas sp.	4
	Cutibacterium avidum	7		Selenomonas sputigena	3
	Cutibacterium granulosum	1		Selenomonas timonae	1
	Cutibacterium modestum	2		Sellimonas intestinalis	1
	Cysteiniphilum sp.	1		Serratia liquefaciens	2
	Delftia tsuruhatensis	1		Serratia marcescens	37
	Dermabacter jinjuensis	1		Serratia nevei	1
	Dermabacter vaginalis	2		Serratia rubidaea	2
	Dermatobacter hominis	1		Serratia sp.	3
	Desulfobulbus oralis	1		Serratia ureilytica	1
	Desulfomicrobium orale	1		Shewanella algae	13
	Desulfovibrio fairfieldensis	1		Shewanella bicestrii	1
	Dialister hominis	1		Shewanella carassii	1
	Dialister pneumosintes	1		Shewanella putrefaciens	2
	Dietzia sp.	1		Shigella boydii	9
	Dolosigranulum pigrum	20		Shigella dysenteriae	6
	Dorea formicigenerans	1		Shigella flexneri	41
	Dorea longicatena	3		Shigella sonnei	42
	Dysosmobacter welbionis	1		Shouchella clausii	1
	Edwardsiella tarda	1		Simiaoa sunii	1
	Eggerthella guodeyinii	1		Simonsiella muelleri	1
	Eggerthella lenta	9		Skermanella sp.	1
	Ehrlichia chaffeensis	7		Sneathia vaginalis	1
	Eikenella corrodens	1		Solibaculum mannosilyticum	1
	Eikenella exigua	1		Sphingobacterium daejeonense	1
	Elizabethkingia anophelis	49		Sphingobacterium sp.	2
	Elizabethkingia bruuniana	2		Sphingobacterium thalpophilum	1
	Elizabethkingia meningoseptica	7		Sporosarcina sp.	1
	Elizabethkingia ursingii	2		Staphylococcus argenteus	9
	Emergencia timonensis	2		Staphylococcus arlettae	1
	Empedobacter falsenii	1		Staphylococcus aureus	724
	Enterobacter asburiae	15		Staphylococcus aureus subsp. aureus	14
	Enterobacter bugandensis	3		Staphylococcus capitis	5
	Enterobacter chengduensis	1		Staphylococcus capitis subsp. capitis	1
	Enterobacter cloacae	11		Staphylococcus caprae	1
	Enterobacter cloacae complex	4		Staphylococcus cohnii	1
	Enterobacter cloacae subsp. cloacae	1		Staphylococcus condimenti	1
	Enterobacter hormaechei	219		Staphylococcus epidermidis	132
	Enterobacter hormaechei subsp. hoffmannii	3		Staphylococcus haemolyticus	15
	Enterobacter hormaechei subsp. hormaechei	2		Staphylococcus hominis	10
	Enterobacter hormaechei subsp. oharae	1		Staphylococcus lugdunensis	33
	Enterobacter hormaechei subsp. steigerwaltii	10		Staphylococcus pettenkoferi	2
	Enterobacter hormaechei subsp. xiangfangensis	11		Staphylococcus pseudintermedius	6
	Enterobacter huaxiensis	1		Staphylococcus saccharolyticus	2
	Enterobacter kobei	13		Staphylococcus saprophyticus	10
	Enterobacter ludwigii	4		Staphylococcus simulans	3
	Enterobacter mori	1		Staphylococcus sp.	4
	Enterobacter roggenkampii	13		Staphylococcus warneri	2
	Enterobacter sp.	4		Stenotrophomonas acidaminiphila	1
	Enterocloster bolteae	1		Stenotrophomonas maltophilia	18
	Enterocloster clostridioformis	1		Stenotrophomonas sp.	1
	Enterococcus avium	2		Streptobacillus moniliformis	1
	Enterococcus casseliflavus	2		Streptococcus agalactiae	63
	Enterococcus durans	2		Streptococcus anginosus	8
	Enterococcus faecalis	110		Streptococcus constellatus	1
	Enterococcus faecium	195		Streptococcus constellatus subsp. constellatus	1
	Enterococcus gallinarum	3		Streptococcus cristatus	2
	Enterococcus hirae	4		Streptococcus dysgalactiae	2
	Enterococcus mundtii	2		Streptococcus dysgalactiae subsp. dysgalactiae	4
	Enterococcus raffinosus	2		Streptococcus dysgalactiae subsp. equisimilis	10
	Enterococcus sp.	4		Streptococcus equi subsp. zooepidemicus	2
	Epilithonimonas vandammei	2		Streptococcus gallolyticus	3
	Erysipelothrix rhusiopathiae	1		Streptococcus gallolyticus subsp. gallolyticus	1
	Escherichia albertii	1		Streptococcus gordonii	9
	Escherichia coli	1135		Streptococcus gwangjuense	1
	Escherichia fergusonii	3		Streptococcus infantis	1
	Escherichia sp.	1		Streptococcus intermedius	3
	Eubacterium hominis	1		Streptococcus koreensis	1
	Eubacterium maltosivorans	1		Streptococcus lactarius	1
	Eubacterium ventriosum	1		Streptococcus mitis	5
	Ezakiella coagulans	1		Streptococcus mutans	16
	Faecalibacillus intestinalis	1		Streptococcus oralis	11
	Faecalibacterium duncaniae	1		Streptococcus oralis subsp. dentisani	1
	Faecalibacterium prausnitzii	11		Streptococcus oralis subsp. oralis	2
	Faecalibacterium sp.	8		Streptococcus oralis subsp. tigurinus	1
	Fastidiosipila sanguinis	1		Streptococcus oriscaviae	1
	Fenollaria massiliensis	1		Streptococcus parasanguinis	1
	Filifactor alocis	1		Streptococcus parasuis	2
	Finegoldia magna	2		Streptococcus periodonticum	1
	Flavonifractor plautii	2		Streptococcus pneumoniae	172
	Flintibacter sp.	1		Streptococcus pyogenes	205
	Fluoribacter dumoffii	1		Streptococcus ratti	1
	Francisella opportunistica	3		Streptococcus salivarius	12
	Francisella philomiragia	1		Streptococcus sanguinis	5
	Francisella salimarina	1		Streptococcus sobrinus	2
	Francisella sp.	1		Streptococcus sp.	16
	Francisella tularensis	13		Streptococcus suis	22
	Francisella tularensis subsp. holarctica	5		Streptococcus thermophilus	4
	Francisella tularensis subsp. novicida	2		Streptococcus toyakuensis	1
	Francisella tularensis subsp. tularensis	1		Streptococcus uberis	1
	Fusobacterium animalis	8		Streptococcus viridans	1
	Fusobacterium gonidiaformans	1		Streptomyces sp.	1
	Fusobacterium hominis	1		Streptomyces sudanensis	1
	Fusobacterium hwasookii	6		Stutzerimonas stutzeri	2
	Fusobacterium mortiferum	1		Subdoligranulum variabile	1
	Fusobacterium necrophorum subsp. funduliforme	3		Superficieibacter sp.	1
	Fusobacterium nucleatum	6		Sutterella faecalis	1
	Fusobacterium nucleatum subsp. nucleatum	4		Tannerella forsythia	1
	Fusobacterium periodonticum	1		Tannerella serpentiformis	2
	Fusobacterium polymorphum	8		Thomasclavelia ramosa	1
	Fusobacterium pseudoperiodonticum	9		Thomasclavelia spiroformis	1
	Fusobacterium sp.	1		Trabulsiella odontotermitis	1
	Fusobacterium ulcerans	2		Treponema denticola	14
	Fusobacterium varium	3		Treponema medium	1
	Fusobacterium vincentii	5		Treponema pallidum	26
	Gardnerella leopoldii	1		Treponema pallidum subsp. endemicum	2
	Gardnerella vaginalis	3		Treponema pallidum subsp. pallidum	72
	Gemella haemolysans	1		Treponema pallidum subsp. pertenue	5
	Gemella morbillorum	2		Treponema parvum	3
	Gemella sanguinis	1		Treponema peruense	1
	Gemella sp.	2		Treponema phagedenis	1
	Gleimia europaea	1		Treponema putidum	4
	Gleimia hominis	1		Treponema socranskii subsp. buccale	1
	Globicatella sanguinis	1		Treponema sp.	7
	Gordonia sp.	1		Treponema vincentii	5
	Granulibacter bethesdensis	9		Trueperella bernardiae	1
	Granulicatella adiacens	2		Turicibacter sanguinis	1
	Grimontia hollisae	1		Ureaplasma parvum	3
	Haematospirillum jordaniae	1		Ureaplasma urealyticum	4
	Haemophilus haemolyticus	4		Veillonella atypica	1
	Haemophilus influenzae	75		Veillonella dispar	1
	Haemophilus parainfluenzae	16		Veillonella nakazawae	1
	Haemophilus pittmaniae	1		Veillonella parvula	2
	Haemophilus sp.	1		Veillonella rogosae	2
	Hafnia alvei	2		Veillonella sp.	1
	Hafnia paralvei	1		Vescimonas coprocola	1
	Hafnia sp.	1		Vescimonas fastidiosa	1
	Halomonas sp.	1		Vibrio cholerae	34
	Helcococcus kunzii	2		Vibrio diabolicus	2
	Helicobacter cinaedi	6		Vibrio fluvialis	4
	Helicobacter pylori	333		Vibrio furnissii	2
	Helicobacter suis	3		Vibrio parahaemolyticus	12
	Herbaspirillum frisingense	1		Vibrio vulnificus	9
	Herbaspirillum huttiense	1		Vitreoscilla massiliensis	1
	Herbaspirillum seropedicae	2		Wansuia hejianensis	1
	Heyndrickxia coagulans	1		Weeksella virosa	2
	Hoylesella buccalis	1		Weissella cibaria	5
	Hoylesella enoeca	1		Winkia neuii	3
	Hungatella hathewayi	3		Wujia chipingensis	1
	Ignavigranum ruoffiae	1		Yersinia aleksiciae	1
	Intestinimonas butyriciproducens	1		Yersinia canariae	1
	Janibacter indicus	2		Yersinia enterocolitica	2
	Janibacter melonis	1		Yersinia enterocolitica subsp. palearctica	2
	Jonquetella anthropi	1		Yersinia frederiksenii	1
	Kaistella daneshvariae	1		Yersinia intermedia	2
	Kerstersia gyiorum	1		Yersinia pestis	5
	Kingella kingae	5		Yersinia pseudotuberculosis	10
	Kingella negevensis	2		Yersinia rochesterensis	1
					Total 11943
	a: See the Materials and Methods section for the construction of a local database of the genome-encoded protein sequences of human-associated bacterial species/subspecies.

## Sheet: Table S5
	Table S5. The amount of indole in the culture supernatants of selected Bifidobacterium strains grown in MRS medium supplemented with the spent medium of a TIL-positive E. coli.
	Bacterial strains	[M + H]+ (µM)
		Indole
	Non-inoculated contol	84.5116	±	1.03653	***
	Bifidobacterium longum subsp. longum JCM 31944	27.5096	±	0.115632	***
	Bifidobacterium longum subsp. longum JCM 1217	40.35	±	1.3151	***
	Bifidobacterium longum subsp. longum BB536	5.80313	±	0.273618	***
	Bifidobacterium breve JCM 1192	8.85264	±	0.344806	***
	Bifidobacterium breve MCC1274	5.23658	±	0.193946	***
	Bifidobacterium breve M-16V	2.12312	±	0.186605	***
	Bifidobacterium longum subsp. infantis ATCC 15697	56.4744	±	0.951196	***
	Bifidobacterium longum subsp. infantis M-63	50.4475	±	1.20294	***
	The values are mean ± SD of three biological replicates. Dunnett's test was used to compare the amounts of indole in the supernatants. ***: p < 0.001. Concentrations that differ by > 2-fold between the control and test groups are highlighted in pale blue.

## Sheet: Table S6
	Table S6. Trp and ILA detected in the culture supernatants of bifidobacteria incubated in the presence and absence of (2-13C)-indole plus L-serine.
	Bacterial strains	(2-13C)-Indole plus L-serine supplementation	[M + H]+ (µM)						[M + 1 + H]+ (µM)
			ILA		Trp		Total		ILA		Trp		Total
	Bifidobacterium longum subsp. longum JCM 31944	+	3.617 ± 0.319	ns	0.106 ± 0.027	ns	3.723 ± 0.302	ns	1.865 ± 0.072	***	0.111 ± 0.006	***	1.976 ± 0.076	***
		−	3.818 ± 0.298		0.098 ± 0.029		3.916 ± 0.277		0.271 ± 0.020		0.01 ± 0.003		0.281 ± 0.017
	Bifidobacterium longum subsp. longum JCM 1217	+	0.146 ± 0.008	**	0.009 ± 0.001	ns	0.156 ± 0.009	**	0.940 ± 0.073	***	0.367 ± 0.022	***	1.307 ± 0.091	***
		−	0.175 ± 0.005		0.010 ± 0.001		0.185 ± 0.006		0.012 ± 0.002		0.001 ± 0.000		0.013 ± 0.002
	Bifidobacterium longum subsp. longum BB536	+	0.640 ± 0.057	ns	0.004 ± 0.000	ns	0.645 ± 0.057	ns	2.570 ± 0.265	***	0.018 ± 0.003	***	2.588 ± 0.263	***
		−	0.588 ± 0.019		0.003 ± 0.000		0.592 ± 0.018		0.048 ± 0.001		0.000 ± 0.000		0.048 ± 0.001
	Bifidobacterium breve JCM 1192	+	1.772 ± 0.031	**	0.040 ± 0.002	ns	1.812 ± 0.032	**	1.503 ± 0.111	***	0.180 ± 0.008	***	1.683 ± 0.119	***
		−	1.558 ± 0.072		0.042 ± 0.012		1.600 ± 0.061		0.104 ± 0.006		0.004 ± 0.001		0.108 ± 0.006
	Bifidobacterium breve MCC1274	+	1.434 ± 0.103	*	0.012 ± 0.006	ns	1.446 ± 0.098	*	2.234 ± 0.258	***	0.018 ± 0.017	ns	2.253 ± 0.241	***
		−	1.202 ± 0.082		0.009 ± 0.003		1.211 ± 0.079		0.082 ± 0.006		0.001 ± 0.000		0.083 ± 0.006
	Bifidobacterium breve M-16V	+	0.852 ± 0.045	ns	0.026 ± 0.001	*	0.878 ± 0.047	ns	0.275 ± 0.036	***	0.858 ± 0.084	***	1.133 ± 0.054	***
		−	0.799 ± 0.026		0.031 ± 0.002		0.830 ± 0.027		0.052 ± 0.003		0.003 ± 0.000		0.055 ± 0.003
	Bifidobacterium longum subsp. infantis ATCC 15697	+	1.790 ± 0.075	ns	0.062 ± 0.005	ns	1.852 ± 0.073	ns	0.212 ± 0.035	**	0.093 ± 0.005	***	0.305 ± 0.032	***
		−	1.711 ± 0.041		0.058 ± 0.008		1.768 ± 0.048		0.116 ± 0.008		0.006 ± 0.001		0.122 ± 0.009
	Bifidobacterium longum subsp. infantis M-63	+	1.521 ± 0.064	ns	0.032 ± 0.003	ns	1.553 ± 0.066	ns	0.373 ± 0.024	***	0.067 ± 0.004	***	0.440 ± 0.027	***
		−	1.413 ± 0.082		0.035 ± 0.005		1.448 ± 0.086		0.096 ± 0.005		0.003 ± 0.001		0.100 ± 0.005
	The values are mean ± SD of three biological replicates. Student’s t-test was used to compare Trp and ILA concentrations in the supernetants of strains incubated in the presence of (2-13C)-indole plus L-serine with those incubated in the absence of (2-13C)-indole plus L-serine . *: p < 0.05; **: p < 0.01; ***: p < 0.001; ns: no significance. Concentrations that differ by > 2-fold between the two …

## Sheet: Table S7
	Table S7. Trp and ILA detected in the culture supernatants of wild-type and mutant bifidobacterial strains after incubation in the presence and absence of (2-13C)-indole plus L-serine.
	Bacterial strains	Genotype	(2-13C)-Indole plus L-serine supplementation	[M + H]+ (µM)						[M + 1 + H]+ (µM)
				ILA		Trp		Total		ILA		Trp		Total
	Bifidobacterium longum subsp. longum JCM 31944	wild-type	+	2.471 ± 0.151	**	0.179 ± 0.030	*	2.651 ± 0.176	**	1.719 ± 0.086	***	0.227 ± 0.016	***	1.946 ± 0.079	***
			−	1.937 ± 0.030		0.117 ± 0.007		2.055 ± 0.037		0.136 ± 0.007		0.011 ± 0.001		0.147 ± 0.007
		trpB mutant	+	2.173 ± 0.134	ns	0.152 ± 0.024	ns	2.324 ± 0.156	ns	0.171 ± 0.020	ns	0.049 ± 0.003	***	0.220 ± 0.023	*
			-	2.073 ± 0.220		0.152 ± 0.020		2.225 ± 0.237		0.139 ± 0.023		0.014 ± 0.002		0.153 ± 0.025
		aldh mutant	+	0.154 ± 0.023	ns	0.501 ± 0.100	ns	0.656 ± 0.119	ns	0.060 ± 0.002	***	1.332 ± 0.037	***	1.392 ± 0.038	***
			−	0.112 ± 0.056		0.393 ± 0.186		0.504 ± 0.242		0.008 ± 0.005		0.036 ± 0.017		0.044 ± 0.021
	Bifidobacterium breve MCC1274	wild-type	+	1.155 ± 0.048	***	0.026 ± 0.009	ns	1.181 ± 0.045	***	2.606 ± 0.076	***	0.027 ± 0.010	*	2.634 ± 0.071	***
			-	0.843 ± 0.020		0.033 ± 0.003		0.876 ± 0.017		0.068 ± 0.002		0.003 ± 0.000		0.071 ± 0.002
		aldh mutant	+	0.053 ± 0.012	ns	0.040 ± 0.009	ns	0.094 ± 0.021	ns	0.122 ± 0.030	**	0.679 ± 0.132	***	0.802 ± 0.161	**
			−	0.043 ± 0.013		0.055 ± 0.014		0.098 ± 0.027		0.003 ± 0.001		0.005 ± 0.001		0.008 ± 0.002
	Bifidobacterium breve M-16V	wild-type	+	0.012 ± 0.006	ns	0.005 ± 0.001	ns	0.017 ± 0.007	ns	0.105 ± 0.033	**	0.441 ± 0.106	**	0.546 ± 0.139	**
			−	0.012 ± 0.005		0.007 ± 0.001		0.019 ± 0.007		0.001 ± 0.000		0.001 ± 0.000		0.002 ± 0.000
		aldh mutant	+	0.015 ± 0.005	ns	0.006 ± 0.002	ns	0.021 ± 0.006	ns	0.074 ± 0.026	**	0.386 ± 0.087	**	0.460 ± 0.113	**
			−	0.012 ± 0.003		0.007 ± 0.002		0.020 ± 0.004		0.001 ±0.000		0.001 ± 0.000		0.002 ± 0.000
	The values are mean ± SD of three biological replicates. Student’s t-test was used to compare Trp and ILA concentrations in the supernetants of strains incubated in the presence of (2-13C)-indole plus L-serine with those incubated in the absence of (2-13C)-indole plus L-serine. *: p < 0.05; **: p < 0.01; ***: p < 0.001; ns: no significance. Concentrations that differ by > 2-fold between the two g…

## Sheet: Table S8
	Table S8 Trp and ILA detected in the culture supernatants of wild-type and mutant bifidobacterial strains after incubation in the presence of (2-13C)-indole plus L-serine.
	Bacterial strains	Genotype	[M + 1 + H]+ (µM)
			ILA		Trp		Total
	Bifidobacterium longum subsp. longum JCM 31944	wild-type	1.719 ± 0.086		0.227 ± 0.016		1.946 ± 0.079
		trpB mutant	0.171 ± 0.020	***	0.049 ± 0.003	***	0.220 ± 0.023	***
		aldh mutant	0.060 ± 0.002	***	1.332 ± 0.037	***	1.392 ± 0.038	***
	Bifidobacterium breve MCC1274	wild-type	2.606 ± 0.076	***	0.027 ± 0.010	**	2.634 ± 0.071	***
		aldh mutant	0.122 ± 0.030		0.679 ± 0.132		0.802 ± 0.161
	Bifidobacterium breve M-16V	wild-type	0.105 ± 0.033	ns	0.441 ± 0.106	ns	0.546 ± 0.139	ns
		aldh mutant	0.074 ± 0.026		0.386 ± 0.087		0.460 ± 0.113
	Dunnett's (for B. longum JCM 31944) or Student’s (B. breve M-16V and MCC1274) test was used to compare Trp and ILA concentrations of m/z of [M + 1 + H]+ compounds among or between wild-type and mutant strains. *: p < 0.05; **: p < 0.01; ***: p < 0.001; ns: no significance. The same data as in Table S7 were used for the analysis. Concentrations that differ by > 2-fold between the wild-type and mut…

## Sheet: Table S9
Table S9. Prevalence of TrpB, FldH, and ALDH homologs in the genomes of human-associated bacteria.
Please note that this sheet has been filtered with "Double positive" in Column F to show specific results. To view the entire sheet, simply remove the filtering function.
(Sub)species and strains	NCBI RefSeq assembly	TrpB	FldH or ALDH (ILA-producing enzyme)		Double positive
		P0A879	CLOSPO_00316	BL105A_0985
[Clostridium] asparagiforme DSM 15981	GCF_025149125.1	1	0	0	No
[Clostridium] hylemonae	GCF_022845755.1	0	0	0	No
[Clostridium] innocuum	GCF_012271835.1	1	0	0	No
[Clostridium] innocuum	GCF_022845735.1	1	0	0	No
[Clostridium] innocuum	GCF_023008265.1	1	0	0	No
[Clostridium] scindens	GCF_019597925.1	0	0	0	No
[Clostridium] scindens	GCF_022845815.1	0	0	0	No
[Clostridium] scindens	GCF_022845835.1	0	0	0	No
[Clostridium] scindens	GCF_027941655.1	0	0	0	No
[Clostridium] scindens ATCC 35704	GCF_004295125.1	0	0	0	No
[Haemophilus] ducreyi	GCF_001043155.1	0	0	0	No
[Haemophilus] ducreyi	GCF_001043195.1	0	0	0	No
[Haemophilus] ducreyi	GCF_001043235.1	0	0	0	No
[Haemophilus] ducreyi	GCF_001043275.1	0	0	0	No
[Haemophilus] ducreyi	GCF_001043315.1	0	0	0	No
[Haemophilus] ducreyi	GCF_001043335.1	0	0	0	No
[Haemophilus] ducreyi	GCF_001043355.1	0	0	0	No
[Haemophilus] ducreyi	GCF_001043375.1	0	0	0	No
[Haemophilus] ducreyi	GCF_001043395.1	0	0	0	No
[Haemophilus] ducreyi	GCF_001043415.1	0	0	0	No
[Haemophilus] ducreyi	GCF_001043435.1	0	0	0	No
[Haemophilus] ducreyi	GCF_001043455.1	0	0	0	No
[Haemophilus] ducreyi	GCF_001043475.1	0	0	0	No
[Haemophilus] ducreyi	GCF_001043495.1	0	0	0	No
[Haemophilus] ducreyi	GCF_001647655.1	0	0	0	No
[Haemophilus] ducreyi	GCF_001647695.1	0	0	0	No
[Haemophilus] ducreyi	GCF_001647735.1	0	0	0	No
[Haemophilus] ducreyi	GCF_001647765.1	0	0	0	No
[Haemophilus] ducreyi	GCF_001647795.1	0	0	0	No
[Haemophilus] ducreyi	GCF_001647815.1	0	0	0	No
[Haemophilus] ducreyi	GCF_001647835.1	0	0	0	No
[Haemophilus] ducreyi	GCF_001647855.1	0	0	0	No
[Haemophilus] ducreyi	GCF_001647875.1	0	0	0	No
[Haemophilus] ducreyi	GCF_001647895.1	0	0	0	No
[Haemophilus] ducreyi	GCF_001647915.1	0	0	0	No
[Haemophilus] ducreyi	GCF_002208665.2	0	0	0	No
[Haemophilus] ducreyi	GCF_900637315.1	0	0	0	No
[Mycobacterium] chelonae subsp. gwanakae	GCF_003390495.1	1	0	0	No
[Ruminococcus] gnavus	GCF_020181455.1	1	0	0	No
[Ruminococcus] gnavus	GCF_030167985.1	1	0	0	No
[Ruminococcus] gnavus ATCC 29149	GCF_025152275.1	1	0	0	No
[Ruminococcus] lactaris ATCC 29176	GCF_025152405.1	1	0	0	No
Abyssicoccus albus	GCF_001989575.1	0	0	0	No
Achromobacter insolitus	GCF_000783435.2	2	0	0	No
Achromobacter mucicolens	GCF_019968625.1	1	0	0	No
Achromobacter ruhlandii	GCF_002082135.1	2	0	0	No
Achromobacter ruhlandii	GCF_028462375.2	2	0	0	No
Achromobacter xylosoxidans	GCF_001457475.1	2	0	0	No
Achromobacter xylosoxidans	GCF_001558755.2	2	0	0	No
Achromobacter xylosoxidans	GCF_001559195.1	2	0	0	No
Achromobacter xylosoxidans	GCF_008432465.1	2	0	0	No
Achromobacter xylosoxidans	GCF_013282235.1	2	0	0	No
Achromobacter xylosoxidans	GCF_013282255.1	2	0	0	No
Achromobacter xylosoxidans	GCF_025426095.1	2	0	0	No
Achromobacter xylosoxidans	GCF_900009125.1	2	0	0	No
Achromobacter xylosoxidans	GCF_900010105.1	2	0	0	No
Achromobacter xylosoxidans	GCF_900475575.1	2	0	0	No
Acidaminococcus intestini	GCF_025144545.1	1	0	0	No
Acinetobacter baumannii	GCF_000695855.3	1	0	0	No
Acinetobacter baumannii	GCF_000746605.1	1	0	0	No
Acinetobacter baumannii	GCF_000746645.1	1	0	0	No
Acinetobacter baumannii	GCF_000794125.2	1	0	0	No
Acinetobacter baumannii	GCF_000814345.1	1	0	0	No
Acinetobacter baumannii	GCF_000828935.1	1	0	0	No
Acinetobacter baumannii	GCF_000830055.1	1	0	0	No
Acinetobacter baumannii	GCF_000939415.2	1	0	0	No
Acinetobacter baumannii	GCF_000963815.1	1	0	0	No
Acinetobacter baumannii	GCF_001026965.1	1	0	0	No
Acinetobacter baumannii	GCF_001077555.2	1	0	0	No
Acinetobacter baumannii	GCF_001077565.2	1	0	0	No
Acinetobacter baumannii	GCF_001077655.1	1	0	0	No
Acinetobacter baumannii	GCF_001077675.1	1	0	0	No
Acinetobacter baumannii	GCF_001077965.2	1	0	0	No
Acinetobacter baumannii	GCF_001399655.1	1	0	0	No
Acinetobacter baumannii	GCF_001514375.1	1	0	0	No
Acinetobacter baumannii	GCF_001543995.1	1	0	0	No
Acinetobacter baumannii	GCF_001573065.1	1	0	0	No
Acinetobacter baumannii	GCF_001573085.1	1	0	0	No
Acinetobacter baumannii	GCF_001573105.1	1	0	0	No
Acinetobacter baumannii	GCF_001573125.1	1	0	0	No
Acinetobacter baumannii	GCF_001578145.1	1	0	0	No
Acinetobacter baumannii	GCF_001593425.2	1	0	0	No
Acinetobacter baumannii	GCF_001636235.1	1	0	0	No
Acinetobacter baumannii	GCF_001668465.2	1	0	0	No
Acinetobacter baumannii	GCF_001669145.2	1	0	0	No
Acinetobacter baumannii	GCF_001674475.2	1	0	0	No
Acinetobacter baumannii	GCF_001674505.2	1	0	0	No
Acinetobacter baumannii	GCF_001721705.1	1	0	0	No
Acinetobacter baumannii	GCF_001806345.1	1	0	0	No
Acinetobacter baumannii	GCF_001806365.1	1	0	0	No
Acinetobacter baumannii	GCF_001806385.1	1	0	0	No
Acinetobacter baumannii	GCF_001806405.1	1	0	0	No
Acinetobacter baumannii	GCF_001806425.1	1	0	0	No
Acinetobacter baumannii	GCF_001806445.1	1	0	0	No
Acinetobacter baumannii	GCF_001806465.1	1	0	0	No
Acinetobacter baumannii	GCF_001806485.1	1	0	0	No
Acinetobacter baumannii	GCF_001887305.1	1	0	0	No
Acinetobacter baumannii	GCF_001895985.1	1	0	0	No
Acinetobacter baumannii	GCF_001896005.1	1	0	0	No
Acinetobacter baumannii	GCF_001902375.1	1	0	0	No
Acinetobacter baumannii	GCF_001922205.1	1	0	0	No
Acinetobacter baumannii	GCF_001922225.1	1	0	0	No
Acinetobacter baumannii	GCF_001922245.1	1	0	0	No
Acinetobacter baumannii	GCF_001922425.2	1	0	0	No
Acinetobacter baumannii	GCF_001941765.1	1	0	0	No
Acinetobacter baumannii	GCF_002082625.2	1	0	0	No
Acinetobacter baumannii	GCF_002082645.1	1	0	0	No
Acinetobacter baumannii	GCF_002082685.1	1	0	0	No
Acinetobacter baumannii	GCF_002082705.1	1	0	0	No
Acinetobacter baumannii	GCF_002082725.1	1	0	0	No
Acinetobacter baumannii	GCF_002082745.1	1	0	0	No
Acinetobacter baumannii	GCF_002082785.1	1	0	0	No
Acinetobacter baumannii	GCF_002082805.1	1	0	0	No
Acinetobacter baumannii	GCF_002082825.1	1	0	0	No
Acinetobacter baumannii	GCF_002082845.1	1	0	0	No
Acinetobacter baumannii	GCF_002082865.1	1	0	0	No
Acinetobacter baumannii	GCF_002082885.1	1	0	0	No
Acinetobacter baumannii	GCF_002116925.1	1	0	0	No
Acinetobacter baumannii	GCF_002210065.1	1	0	0	No
Acinetobacter baumannii	GCF_002504145.1	1	0	0	No
Acinetobacter baumannii	GCF_002741415.1	1	0	0	No
Acinetobacter baumannii	GCF_002761575.1	1	0	0	No
Acinetobacter baumannii	GCF_002762095.1	1	0	0	No
Acinetobacter baumannii	GCF_002762115.1	1	0	0	No
Acinetobacter baumannii	GCF_002762155.1	1	0	0	No
Acinetobacter baumannii	GCF_002843665.1	1	0	0	No
Acinetobacter baumannii	GCF_002948475.1	1	0	0	No
Acinetobacter baumannii	GCF_002950495.2	1	0	0	No
Acinetobacter baumannii	GCF_002999195.2	1	0	0	No
Acinetobacter baumannii	GCF_003181015.1	1	0	0	No
Acinetobacter baumannii	GCF_003264295.1	1	0	0	No
Acinetobacter baumannii	GCF_003288775.1	1	0	0	No
Acinetobacter baumannii	GCF_003296225.1	1	0	0	No
Acinetobacter baumannii	GCF_003345235.1	1	0	0	No
Acinetobacter baumannii	GCF_003431385.1	1	0	0	No
Acinetobacter baumannii	GCF_003516005.1	1	0	0	No
Acinetobacter baumannii	GCF_003522665.1	1	0	0	No
Acinetobacter baumannii	GCF_003522705.1	1	0	0	No
Acinetobacter baumannii	GCF_003522785.1	1	0	0	No
Acinetobacter baumannii	GCF_003522845.1	1	0	0	No
Acinetobacter baumannii	GCF_003522885.1	1	0	0	No
Acinetobacter baumannii	GCF_003591615.1	1	0	0	No
Acinetobacter baumannii	GCF_003812065.1	1	0	0	No
Acinetobacter baumannii	GCF_003812385.1	1	0	0	No
Acinetobacter baumannii	GCF_003812485.1	1	0	0	No
Acinetobacter baumannii	GCF_003931755.1	1	0	0	No
Acinetobacter baumannii	GCF_003931775.1	1	0	0	No
Acinetobacter baumannii	GCF_003948085.2	1	0	0	No
Acinetobacter baumannii	GCF_003948455.2	1	0	0	No
Acinetobacter baumannii	GCF_003948535.2	1	0	0	No
Acinetobacter baumannii	GCF_003949115.2	1	0	0	No
Acinetobacter baumannii	GCF_003949295.2	1	0	0	No
Acinetobacter baumannii	GCF_003949595.2	1	0	0	No
Acinetobacter baumannii	GCF_003949725.2	1	0	0	No
Acinetobacter baumannii	GCF_004028375.1	1	0	0	No
Acinetobacter baumannii	GCF_004101685.1	1	0	0	No
Acinetobacter baumannii	GCF_004101705.1	1	0	0	No
Acinetobacter baumannii	GCF_004101725.1	1	0	0	No
Acinetobacter baumannii	GCF_004101745.1	1	0	0	No
Acinetobacter baumannii	GCF_004136355.1	1	0	0	No
Acinetobacter baumannii	GCF_004354125.1	1	0	0	No
Acinetobacter baumannii	GCF_004354145.1	1	0	0	No
Acinetobacter baumannii	GCF_004354165.1	1	0	0	No
Acinetobacter baumannii	GCF_004354185.1	1	0	0	No
Acinetobacter baumannii	GCF_004564115.1	1	0	0	No
Acinetobacter baumannii	GCF_004758865.1	1	0	0	No
Acinetobacter baumannii	GCF_005280375.1	1	0	0	No
Acinetobacter baumannii	GCF_005280435.1	1	0	0	No
Acinetobacter baumannii	GCF_005518095.1	1	0	0	No
Acinetobacter baumannii	GCF_005671375.1	1	0	0	No
Acinetobacter baumannii	GCF_006385075.1	1	0	0	No
Acinetobacter baumannii	GCF_006843645.1	1	0	0	No
Acinetobacter baumannii	GCF_007107525.1	1	0	0	No
Acinetobacter baumannii	GCF_007221455.1	1	0	0	No
Acinetobacter baumannii	GCF_007647215.1	1	0	0	No
Acinetobacter baumannii	GCF_008033255.2	1	0	0	No
Acinetobacter baumannii	GCF_008244865.1	1	0	0	No
Acinetobacter baumannii	GCF_008244885.1	1	0	0	No
Acinetobacter baumannii	GCF_008244905.1	1	0	0	No
Acinetobacter baumannii	GCF_008630895.1	1	0	0	No
Acinetobacter baumannii	GCF_008802935.1	1	0	0	No
Acinetobacter baumannii	GCF_008807055.1	1	0	0	No
Acinetobacter baumannii	GCF_009035845.1	1	0	0	No
Acinetobacter baumannii	GCF_009428985.1	1	0	0	No
Acinetobacter baumannii	GCF_009455505.1	1	0	0	No
Acinetobacter baumannii	GCF_009497995.1	1	0	0	No
Acinetobacter baumannii	GCF_009498335.1	1	0	0	No
Acinetobacter baumannii	GCF_009759685.1	1	0	0	No
Acinetobacter baumannii	GCF_009833005.1	1	0	0	No
Acinetobacter baumannii	GCF_011067065.1	1	0	0	No
Acinetobacter baumannii	GCF_012272715.1	1	0	0	No
Acinetobacter baumannii	GCF_012272735.1	1	0	0	No
Acinetobacter baumannii	GCF_012272755.1	1	0	0	No
Acinetobacter baumannii	GCF_012272775.1	1	0	0	No
Acinetobacter baumannii	GCF_012272795.1	1	0	0	No
Acinetobacter baumannii	GCF_012931605.1	1	0	0	No
Acinetobacter baumannii	GCF_012931625.1	1	0	0	No
Acinetobacter baumannii	GCF_012931645.1	1	0	0	No
Acinetobacter baumannii	GCF_012931665.1	1	0	0	No
Acinetobacter baumannii	GCF_012934905.1	1	0	0	No
Acinetobacter baumannii	GCF_012934925.1	1	0	0	No
Acinetobacter baumannii	GCF_012934945.1	1	0	0	No
Acinetobacter baumannii	GCF_012934965.1	1	0	0	No
Acinetobacter baumannii	GCF_012934985.1	1	0	0	No
Acinetobacter baumannii	GCF_012935005.1	1	0	0	No
Acinetobacter baumannii	GCF_012935025.1	1	0	0	No
Acinetobacter baumannii	GCF_012935045.1	1	0	0	No
Acinetobacter baumannii	GCF_012935065.1	1	0	0	No
Acinetobacter baumannii	GCF_012935085.1	1	0	0	No
Acinetobacter baumannii	GCF_012935105.1	1	0	0	No
Acinetobacter baumannii	GCF_012935125.1	1	0	0	No
Acinetobacter baumannii	GCF_012935145.1	1	0	0	No
Acinetobacter baumannii	GCF_012935165.1	1	0	0	No
Acinetobacter baumannii	GCF_012935185.1	1	0	0	No
Acinetobacter baumannii	GCF_013305465.1	1	0	0	No
Acinetobacter baumannii	GCF_013376855.2	1	0	0	No
Acinetobacter baumannii	GCF_013377175.1	1	0	0	No
Acinetobacter baumannii	GCF_013416255.1	1	0	0	No
Acinetobacter baumannii	GCF_013416275.1	1	0	0	No
Acinetobacter baumannii	GCF_013787185.1	1	0	0	No
Acinetobacter baumannii	GCF_014322245.1	1	0	0	No
Acinetobacter baumannii	GCF_014672735.1	1	0	0	No
Acinetobacter baumannii	GCF_014705805.1	1	0	0	No
Acinetobacter baumannii	GCF_014705845.1	1	0	0	No
Acinetobacter baumannii	GCF_014705865.1	1	0	0	No
Acinetobacter baumannii	GCF_014705885.1	1	0	0	No
Acinetobacter baumannii	GCF_014874575.1	1	0	0	No
Acinetobacter baumannii	GCF_015732435.1	1	0	0	No
Acinetobacter baumannii	GCF_015870765.1	1	0	0	No
Acinetobacter baumannii	GCF_015870965.1	1	0	0	No
Acinetobacter baumannii	GCF_015910475.1	1	0	0	No
Acinetobacter baumannii	GCF_016350005.1	1	0	0	No
Acinetobacter baumannii	GCF_016350065.1	1	0	0	No
Acinetobacter baumannii	GCF_016350085.1	1	0	0	No
Acinetobacter baumannii	GCF_016350105.1	1	0	0	No
Acinetobacter baumannii	GCF_016864295.1	1	0	0	No
Acinetobacter baumannii	GCF_016864315.2	1	0	0	No
Acinetobacter baumannii	GCF_016864335.2	1	0	0	No
Acinetobacter baumannii	GCF_016864915.1	1	0	0	No
Acinetobacter baumannii	GCF_016865465.1	1	0	0	No
Acinetobacter baumannii	GCF_016919505.2	1	0	0	No
Acinetobacter baumannii	GCF_016919525.1	1	0	0	No
Acinetobacter baumannii	GCF_017096325.2	1	0	0	No
Acinetobacter baumannii	GCF_017096345.2	1	0	0	No
Acinetobacter baumannii	GCF_017096365.2	1	0	0	No
Acinetobacter baumannii	GCF_017096385.2	1	0	0	No
Acinetobacter baumannii	GCF_017096405.2	1	0	0	No
Acinetobacter baumannii	GCF_017096425.2	1	0	0	No
Acinetobacter baumannii	GCF_017098185.2	1	0	0	No
Acinetobacter baumannii	GCF_017098205.2	1	0	0	No
Acinetobacter baumannii	GCF_017098225.2	1	0	0	No
Acinetobacter baumannii	GCF_017098245.2	1	0	0	No
Acinetobacter baumannii	GCF_017098265.2	1	0	0	No
Acinetobacter baumannii	GCF_017584105.1	1	0	0	No
Acinetobacter baumannii	GCF_017639875.1	1	0	0	No
Acinetobacter baumannii	GCF_017723975.1	1	0	0	No
Acinetobacter baumannii	GCF_017724115.1	1	0	0	No
Acinetobacter baumannii	GCF_017724155.1	1	0	0	No
Acinetobacter baumannii	GCF_017724195.1	1	0	0	No
Acinetobacter baumannii	GCF_017724215.1	1	0	0	No
Acinetobacter baumannii	GCF_017726495.1	1	0	0	No
Acinetobacter baumannii	GCF_017726555.1	1	0	0	No
Acinetobacter baumannii	GCF_017726575.1	1	0	0	No
Acinetobacter baumannii	GCF_017742855.1	1	0	0	No
Acinetobacter baumannii	GCF_018135585.1	1	0	0	No
Acinetobacter baumannii	GCF_018454385.1	1	0	0	No
Acinetobacter baumannii	GCF_018502545.1	1	0	0	No
Acinetobacter baumannii	GCF_018604365.1	1	0	0	No
Acinetobacter baumannii	GCF_018808925.1	1	0	0	No
Acinetobacter baumannii	GCF_018831125.1	1	0	0	No
Acinetobacter baumannii	GCF_019076685.1	1	0	0	No
Acinetobacter baumannii	GCF_019316825.1	1	0	0	No
Acinetobacter baumannii	GCF_019356075.1	1	0	0	No
Acinetobacter baumannii	GCF_019356095.1	1	0	0	No
Acinetobacter baumannii	GCF_019356215.1	1	0	0	No
Acinetobacter baumannii	GCF_019457735.1	1	0	0	No
Acinetobacter baumannii	GCF_019458485.1	1	0	0	No
Acinetobacter baumannii	GCF_019703285.1	1	0	0	No
Acinetobacter baumannii	GCF_019997865.1	1	0	0	No
Acinetobacter baumannii	GCF_020132105.1	1	0	0	No
Acinetobacter baumannii	GCF_020520325.1	1	0	0	No
Acinetobacter baumannii	GCF_020520345.1	1	0	0	No
Acinetobacter baumannii	GCF_020520365.1	1	0	0	No
Acinetobacter baumannii	GCF_020520385.1	1	0	0	No
Acinetobacter baumannii	GCF_020520405.1	1	0	0	No
Acinetobacter baumannii	GCF_020906565.1	1	0	0	No
Acinetobacter baumannii	GCF_021398135.1	1	0	0	No
Acinetobacter baumannii	GCF_021484905.1	1	0	0	No
Acinetobacter baumannii	GCF_021559695.1	1	0	0	No
Acinetobacter baumannii	GCF_021609965.1	1	0	0	No
Acinetobacter baumannii	GCF_021725415.1	1	0	0	No
Acinetobacter baumannii	GCF_021730415.1	1	0	0	No
Acinetobacter baumannii	GCF_021764725.1	1	0	0	No
Acinetobacter baumannii	GCF_021899715.1	1	0	0	No
Acinetobacter baumannii	GCF_022107375.1	1	0	0	No
Acinetobacter baumannii	GCF_022429585.1	1	0	0	No
Acinetobacter baumannii	GCF_022459055.1	1	0	0	No
Acinetobacter baumannii	GCF_022459075.1	1	0	0	No
Acinetobacter baumannii	GCF_022459095.1	1	0	0	No
Acinetobacter baumannii	GCF_022459115.2	1	0	0	No
Acinetobacter baumannii	GCF_022459135.1	1	0	0	No
Acinetobacter baumannii	GCF_022459155.1	1	0	0	No
Acinetobacter baumannii	GCF_022459175.1	1	0	0	No
Acinetobacter baumannii	GCF_022459295.1	1	0	0	No
Acinetobacter baumannii	GCF_022459415.1	1	0	0	No
Acinetobacter baumannii	GCF_022459595.1	1	0	0	No
Acinetobacter baumannii	GCF_022459755.2	1	0	0	No
Acinetobacter baumannii	GCF_022459875.1	1	0	0	No
Acinetobacter baumannii	GCF_022460015.1	1	0	0	No
Acinetobacter baumannii	GCF_022460155.2	1	0	0	No
Acinetobacter baumannii	GCF_022460295.1	1	0	0	No
Acinetobacter baumannii	GCF_022460435.2	1	0	0	No
Acinetobacter baumannii	GCF_022460575.1	1	0	0	No
Acinetobacter baumannii	GCF_022460745.2	1	0	0	No
Acinetobacter baumannii	GCF_022460875.2	1	0	0	No
Acinetobacter baumannii	GCF_022461025.2	1	0	0	No
Acinetobacter baumannii	GCF_022466975.1	1	0	0	No
Acinetobacter baumannii	GCF_022467135.1	1	0	0	No
Acinetobacter baumannii	GCF_022467255.1	1	0	0	No
Acinetobacter baumannii	GCF_022467375.2	1	0	0	No
Acinetobacter baumannii	GCF_022467435.1	1	0	0	No
Acinetobacter baumannii	GCF_022467535.1	1	0	0	No
Acinetobacter baumannii	GCF_022467655.1	1	0	0	No
Acinetobacter baumannii	GCF_022467735.1	1	0	0	No
Acinetobacter baumannii	GCF_022467805.1	1	0	0	No
Acinetobacter baumannii	GCF_022467905.1	1	0	0	No
Acinetobacter baumannii	GCF_022467975.1	1	0	0	No
Acinetobacter baumannii	GCF_022468075.1	1	0	0	No
Acinetobacter baumannii	GCF_022468195.1	1	0	0	No
Acinetobacter baumannii	GCF_022468295.1	1	0	0	No
Acinetobacter baumannii	GCF_022468355.1	1	0	0	No
Acinetobacter baumannii	GCF_022468455.1	1	0	0	No
Acinetobacter baumannii	GCF_022468565.1	1	0	0	No
Acinetobacter baumannii	GCF_022468645.2	1	0	0	No
Acinetobacter baumannii	GCF_022468755.1	1	0	0	No
Acinetobacter baumannii	GCF_022468795.1	1	0	0	No
Acinetobacter baumannii	GCF_022468835.2	1	0	0	No
Acinetobacter baumannii	GCF_022468855.2	1	0	0	No
Acinetobacter baumannii	GCF_022468985.2	1	0	0	No
Acinetobacter baumannii	GCF_022469075.1	1	0	0	No
Acinetobacter baumannii	GCF_022548575.1	1	0	0	No
Acinetobacter baumannii	GCF_022605145.1	1	0	0	No
Acinetobacter baumannii	GCF_022759565.1	1	0	0	No
Acinetobacter baumannii	GCF_022811905.1	1	0	0	No
Acinetobacter baumannii	GCF_022916135.1	1	0	0	No
Acinetobacter baumannii	GCF_022916555.1	1	0	0	No
Acinetobacter baumannii	GCF_022921035.1	1	0	0	No
Acinetobacter baumannii	GCF_023054035.1	1	0	0	No
Acinetobacter baumannii	GCF_023093135.1	1	0	0	No
Acinetobacter baumannii	GCF_023221535.1	1	0	0	No
Acinetobacter baumannii	GCF_023360975.1	1	0	0	No
Acinetobacter baumannii	GCF_023360995.1	1	0	0	No
Acinetobacter baumannii	GCF_023361015.1	1	0	0	No
Acinetobacter baumannii	GCF_023361035.1	1	0	0	No
Acinetobacter baumannii	GCF_023361055.1	1	0	0	No
Acinetobacter baumannii	GCF_023361075.1	1	0	0	No
Acinetobacter baumannii	GCF_023361095.1	1	0	0	No
Acinetobacter baumannii	GCF_023361115.1	1	0	0	No
Acinetobacter baumannii	GCF_023361135.1	1	0	0	No
Acinetobacter baumannii	GCF_023361155.1	1	0	0	No
Acinetobacter baumannii	GCF_023361175.1	1	0	0	No
Acinetobacter baumannii	GCF_023361195.1	1	0	0	No
Acinetobacter baumannii	GCF_023361215.1	1	0	0	No
Acinetobacter baumannii	GCF_023361235.1	1	0	0	No
Acinetobacter baumannii	GCF_023361255.1	1	0	0	No
Acinetobacter baumannii	GCF_023361275.1	1	0	0	No
Acinetobacter baumannii	GCF_023361815.1	1	0	0	No
Acinetobacter baumannii	GCF_023361835.1	1	0	0	No
Acinetobacter baumannii	GCF_023361855.1	1	0	0	No
Acinetobacter baumannii	GCF_023361875.1	1	0	0	No
Acinetobacter baumannii	GCF_023361895.1	1	0	0	No
Acinetobacter baumannii	GCF_023361915.1	1	0	0	No
Acinetobacter baumannii	GCF_023361935.1	1	0	0	No
Acinetobacter baumannii	GCF_023361955.1	1	0	0	No
Acinetobacter baumannii	GCF_023361975.1	1	0	0	No
Acinetobacter baumannii	GCF_023361995.1	1	0	0	No
Acinetobacter baumannii	GCF_023362015.1	1	0	0	No
Acinetobacter baumannii	GCF_023362035.1	1	0	0	No
Acinetobacter baumannii	GCF_023362055.1	1	0	0	No
Acinetobacter baumannii	GCF_023362075.1	1	0	0	No
Acinetobacter baumannii	GCF_023362095.1	1	0	0	No
Acinetobacter baumannii	GCF_023362115.1	1	0	0	No
Acinetobacter baumannii	GCF_023362135.1	1	0	0	No
Acinetobacter baumannii	GCF_023362155.1	1	0	0	No
Acinetobacter baumannii	GCF_023362175.1	1	0	0	No
Acinetobacter baumannii	GCF_023362195.1	1	0	0	No
Acinetobacter baumannii	GCF_023362215.1	1	0	0	No
Acinetobacter baumannii	GCF_023362235.1	1	0	0	No
Acinetobacter baumannii	GCF_023362255.1	1	0	0	No
Acinetobacter baumannii	GCF_023362275.1	1	0	0	No
Acinetobacter baumannii	GCF_023517215.1	1	0	0	No
Acinetobacter baumannii	GCF_023517235.1	1	0	0	No
Acinetobacter baumannii	GCF_023517695.1	1	0	0	No
Acinetobacter baumannii	GCF_023517735.1	1	0	0	No
Acinetobacter baumannii	GCF_023615345.1	1	0	0	No
Acinetobacter baumannii	GCF_023615705.1	1	0	0	No
Acinetobacter baumannii	GCF_023615745.1	1	0	0	No
Acinetobacter baumannii	GCF_023809625.1	1	0	0	No
Acinetobacter baumannii	GCF_023809705.1	1	0	0	No
Acinetobacter baumannii	GCF_023981045.1	1	0	0	No
Acinetobacter baumannii	GCF_024106315.1	1	0	0	No
Acinetobacter baumannii	GCF_024134625.1	1	0	0	No
Acinetobacter baumannii	GCF_024134645.1	1	0	0	No
Acinetobacter baumannii	GCF_024134665.1	1	0	0	No
Acinetobacter baumannii	GCF_024134685.1	1	0	0	No
Acinetobacter baumannii	GCF_024138105.1	1	0	0	No
Acinetobacter baumannii	GCF_024138435.1	1	0	0	No
Acinetobacter baumannii	GCF_024139015.1	1	0	0	No
Acinetobacter baumannii	GCF_024139035.1	1	0	0	No
Acinetobacter baumannii	GCF_024139055.1	1	0	0	No
Acinetobacter baumannii	GCF_024139075.1	1	0	0	No
Acinetobacter baumannii	GCF_024139095.1	1	0	0	No
Acinetobacter baumannii	GCF_024172225.1	1	0	0	No
Acinetobacter baumannii	GCF_024205265.1	1	0	0	No
Acinetobacter baumannii	GCF_024205285.1	1	0	0	No
Acinetobacter baumannii	GCF_024271825.1	1	0	0	No
Acinetobacter baumannii	GCF_024426665.1	1	0	0	No
Acinetobacter baumannii	GCF_024505645.1	1	0	0	No
Acinetobacter baumannii	GCF_024730805.1	1	0	0	No
Acinetobacter baumannii	GCF_024732425.1	1	0	0	No
Acinetobacter baumannii	GCF_024749385.1	1	0	0	No
Acinetobacter baumannii	GCF_024749405.1	1	0	0	No
Acinetobacter baumannii	GCF_024749425.1	1	0	0	No
Acinetobacter baumannii	GCF_024749445.1	1	0	0	No
Acinetobacter baumannii	GCF_024749465.1	1	0	0	No
Acinetobacter baumannii	GCF_024749485.1	1	0	0	No
Acinetobacter baumannii	GCF_024749505.1	1	0	0	No
Acinetobacter baumannii	GCF_024749525.1	1	0	0	No
Acinetobacter baumannii	GCF_024749545.1	1	0	0	No
Acinetobacter baumannii	GCF_024749565.1	1	0	0	No
Acinetobacter baumannii	GCF_024749585.1	1	0	0	No
Acinetobacter baumannii	GCF_024749605.1	1	0	0	No
Acinetobacter baumannii	GCF_024749625.1	1	0	0	No
Acinetobacter baumannii	GCF_024749645.1	1	0	0	No
Acinetobacter baumannii	GCF_024749665.1	1	0	0	No
Acinetobacter baumannii	GCF_024749685.1	1	0	0	No
Acinetobacter baumannii	GCF_024749705.1	1	0	0	No
Acinetobacter baumannii	GCF_024749725.1	1	0	0	No
Acinetobacter baumannii	GCF_024749745.1	1	0	0	No
Acinetobacter baumannii	GCF_024749765.1	1	0	0	No
Acinetobacter baumannii	GCF_024749785.1	1	0	0	No
Acinetobacter baumannii	GCF_024800505.1	1	0	0	No
Acinetobacter baumannii	GCF_024922185.1	1	0	0	No
Acinetobacter baumannii	GCF_025258705.1	1	0	0	No
Acinetobacter baumannii	GCF_025258745.1	1	0	0	No
Acinetobacter baumannii	GCF_025258765.1	1	0	0	No
Acinetobacter baumannii	GCF_025258785.1	1	0	0	No
Acinetobacter baumannii	GCF_025258805.1	1	0	0	No
Acinetobacter baumannii	GCF_025258845.1	1	0	0	No
Acinetobacter baumannii	GCF_025264005.1	1	0	0	No
Acinetobacter baumannii	GCF_025369955.1	1	0	0	No
Acinetobacter baumannii	GCF_025402915.1	1	0	0	No
Acinetobacter baumannii	GCF_025677625.1	1	0	0	No
Acinetobacter baumannii	GCF_025722955.1	1	0	0	No
Acinetobacter baumannii	GCF_025732095.1	1	0	0	No
Acinetobacter baumannii	GCF_025732115.1	1	0	0	No
Acinetobacter baumannii	GCF_025853895.1	1	0	0	No
Acinetobacter baumannii	GCF_025853915.1	1	0	0	No
Acinetobacter baumannii	GCF_025853935.1	1	0	0	No
Acinetobacter baumannii	GCF_025853955.1	1	0	0	No
Acinetobacter baumannii	GCF_025853975.1	1	0	0	No
Acinetobacter baumannii	GCF_025853995.1	1	0	0	No
Acinetobacter baumannii	GCF_025854015.1	1	0	0	No
Acinetobacter baumannii	GCF_025854035.1	1	0	0	No
Acinetobacter baumannii	GCF_025854055.1	1	0	0	No
Acinetobacter baumannii	GCF_025854075.1	1	0	0	No
Acinetobacter baumannii	GCF_025854095.1	1	0	0	No
Acinetobacter baumannii	GCF_025854115.1	1	0	0	No
Acinetobacter baumannii	GCF_025854135.1	1	0	0	No
Acinetobacter baumannii	GCF_025854315.1	1	0	0	No
Acinetobacter baumannii	GCF_025916215.1	1	0	0	No
Acinetobacter baumannii	GCF_026062515.1	1	0	0	No
Acinetobacter baumannii	GCF_027239755.1	1	0	0	No
Acinetobacter baumannii	GCF_027558855.1	1	0	0	No
Acinetobacter baumannii	GCF_027943685.1	1	0	0	No
Acinetobacter baumannii	GCF_028622695.1	1	0	0	No
Acinetobacter baumannii	GCF_028622715.1	1	0	0	No
Acinetobacter baumannii	GCF_028622775.1	1	0	0	No
Acinetobacter baumannii	GCF_028622915.1	1	0	0	No
Acinetobacter baumannii	GCF_028751705.1	1	0	0	No
Acinetobacter baumannii	GCF_028752815.1	1	0	0	No
Acinetobacter baumannii	GCF_028753295.1	1	0	0	No
Acinetobacter baumannii	GCF_029223565.1	1	0	0	No
Acinetobacter baumannii	GCF_029581555.1	1	0	0	No
Acinetobacter baumannii	GCF_029674685.1	1	0	0	No
Acinetobacter baumannii	GCF_029713725.1	1	0	0	No
Acinetobacter baumannii	GCF_029713745.1	1	0	0	No
Acinetobacter baumannii	GCF_029713765.1	1	0	0	No
Acinetobacter baumannii	GCF_029713785.1	1	0	0	No
Acinetobacter baumannii	GCF_029713805.1	1	0	0	No
Acinetobacter baumannii	GCF_029713825.1	1	0	0	No
Acinetobacter baumannii	GCF_029713845.1	1	0	0	No
Acinetobacter baumannii	GCF_029713865.1	1	0	0	No
Acinetobacter baumannii	GCF_029713905.1	1	0	0	No
Acinetobacter baumannii	GCF_029713925.1	1	0	0	No
Acinetobacter baumannii	GCF_029713945.1	1	0	0	No
Acinetobacter baumannii	GCF_029713965.1	1	0	0	No
Acinetobacter baumannii	GCF_029713985.1	1	0	0	No
Acinetobacter baumannii	GCF_029714005.1	1	0	0	No
Acinetobacter baumannii	GCF_029714025.1	1	0	0	No
Acinetobacter baumannii	GCF_029714045.1	1	0	0	No
Acinetobacter baumannii	GCF_029714065.1	1	0	0	No
Acinetobacter baumannii	GCF_029714085.1	1	0	0	No
Acinetobacter baumannii	GCF_029714105.1	1	0	0	No
Acinetobacter baumannii	GCF_029714125.1	1	0	0	No
Acinetobacter baumannii	GCF_029714145.1	1	0	0	No
Acinetobacter baumannii	GCF_029714165.1	1	0	0	No
Acinetobacter baumannii	GCF_029748815.1	1	0	0	No
Acinetobacter baumannii	GCF_029774195.1	1	0	0	No
Acinetobacter baumannii	GCF_029774235.1	1	0	0	No
Acinetobacter baumannii	GCF_029774275.1	1	0	0	No
Acinetobacter baumannii	GCF_029774295.1	1	0	0	No
Acinetobacter baumannii	GCF_029774315.1	1	0	0	No
Acinetobacter baumannii	GCF_029774335.1	1	0	0	No
Acinetobacter baumannii	GCF_029774355.1	1	0	0	No
Acinetobacter baumannii	GCF_029814335.1	1	0	0	No
Acinetobacter baumannii	GCF_029814355.1	1	0	0	No
Acinetobacter baumannii	GCF_029814405.1	1	0	0	No
Acinetobacter baumannii	GCF_029814975.1	1	0	0	No
Acinetobacter baumannii	GCF_029931545.1	1	0	0	No
Acinetobacter baumannii	GCF_030027985.1	1	0	0	No
Acinetobacter baumannii	GCF_030028005.1	1	0	0	No
Acinetobacter baumannii	GCF_030168245.1	1	0	0	No
Acinetobacter baumannii	GCF_030168285.1	1	0	0	No
Acinetobacter baumannii	GCF_900088705.1	1	0	0	No
Acinetobacter baumannii	GCF_900478145.1	1	0	0	No
Acinetobacter baumannii ACICU	GCF_005519135.2	1	0	0	No
Acinetobacter baumannii ATCC 17978	GCF_013372085.1	1	0	0	No
Acinetobacter baumannii ATCC 19606 = CIP 70.34 = JCM 6841	GCF_019331655.1	1	0	0	No
Acinetobacter baumannii Canada BC-5	GCF_028370175.1	1	0	0	No
Acinetobacter baumannii D1279779	GCF_000186665.3	1	0	0	No
Acinetobacter baumannii LAC-4	GCF_000786735.1	1	0	0	No
Acinetobacter baumannii PKAB07	GCF_000576535.1	1	0	0	No
Acinetobacter baumannii PR07	GCF_000372585.2	1	0	0	No
Acinetobacter bereziniae	GCF_002813045.1	1	0	0	No
Acinetobacter bereziniae	GCF_016093205.2	1	0	0	No
Acinetobacter bereziniae	GCF_016576845.1	1	0	0	No
Acinetobacter bereziniae	GCF_016576965.1	1	0	0	No
Acinetobacter bereziniae	GCF_016613445.2	1	0	0	No
Acinetobacter bereziniae	GCF_029916905.1	1	0	0	No
Acinetobacter bereziniae	GCF_029916945.1	1	0	0	No
Acinetobacter bereziniae	GCF_031326185.1	1	0	0	No
Acinetobacter colistiniresistens	GCF_024582815.1	1	0	0	No
Acinetobacter dispersus	GCF_009884975.1	1	0	0	No
Acinetobacter haemolyticus	GCF_001932555.1	1	0	0	No
Acinetobacter haemolyticus	GCF_002813065.1	1	0	0	No
Acinetobacter haemolyticus	GCF_003430865.2	1	0	0	No
Acinetobacter haemolyticus	GCF_004379355.1	1	0	0	No
Acinetobacter haemolyticus	GCF_009892245.1	1	0	0	No
Acinetobacter haemolyticus	GCF_009892265.1	1	0	0	No
Acinetobacter haemolyticus	GCF_009892285.1	1	0	0	No
Acinetobacter haemolyticus	GCF_009892305.1	1	0	0	No
Acinetobacter haemolyticus	GCF_009892325.1	1	0	0	No
Acinetobacter haemolyticus	GCF_009892345.1	1	0	0	No
Acinetobacter haemolyticus	GCF_009892365.1	1	0	0	No
Acinetobacter haemolyticus	GCF_009892385.1	1	0	0	No
Acinetobacter johnsonii	GCF_021432745.1	1	0	0	No
Acinetobacter junii	GCF_016743155.1	2	0	0	No
Acinetobacter junii	GCF_018281725.1	2	0	0	No
Acinetobacter junii	GCF_023973105.1	2	0	0	No
Acinetobacter lwoffii	GCF_009730095.1	1	0	0	No
Acinetobacter lwoffii	GCF_013349125.1	1	0	0	No
Acinetobacter lwoffii	GCF_013349205.1	1	0	0	No
Acinetobacter nosocomialis	GCF_000814165.3	1	0	0	No
Acinetobacter nosocomialis	GCF_002082665.1	1	0	0	No
Acinetobacter nosocomialis	GCF_002951295.1	1	0	0	No
Acinetobacter nosocomialis	GCF_003143895.1	1	0	0	No
Acinetobacter nosocomialis	GCF_004295305.1	1	0	0	No
Acinetobacter nosocomialis	GCF_004792395.1	1	0	0	No
Acinetobacter nosocomialis	GCF_009588945.1	1	0	0	No
Acinetobacter nosocomialis	GCF_015602685.1	1	0	0	No
Acinetobacter nosocomialis	GCF_030322945.1	1	0	0	No
Acinetobacter nosocomialis M2	GCF_005281455.1	1	0	0	No
Acinetobacter pittii	GCF_001577285.1	1	0	0	No
Acinetobacter pittii	GCF_001617545.1	1	0	0	No
Acinetobacter pittii	GCF_002012285.1	1	0	0	No
Acinetobacter pittii	GCF_002158945.1	1	0	0	No
Acinetobacter pittii	GCF_002863745.1	1	0	0	No
Acinetobacter pittii	GCF_002902805.2	1	0	0	No
Acinetobacter pittii	GCF_002999115.2	1	0	0	No
Acinetobacter pittii	GCF_002999215.3	1	0	0	No
Acinetobacter pittii	GCF_003051965.2	1	0	0	No
Acinetobacter pittii	GCF_006351765.1	1	0	0	No
Acinetobacter pittii	GCF_007954485.1	1	0	0	No
Acinetobacter pittii	GCF_008121475.1	1	0	0	No
Acinetobacter pittii	GCF_008694085.1	1	0	0	No
Acinetobacter pittii	GCF_011996285.1	1	0	0	No
Acinetobacter pittii	GCF_019703265.1	1	0	0	No
Acinetobacter pittii	GCF_020991105.1	1	0	0	No
Acinetobacter pittii	GCF_024083765.1	1	0	0	No
Acinetobacter pittii	GCF_029873195.1	1	0	0	No
Acinetobacter pittii	GCF_029906465.1	1	0	0	No
Acinetobacter proteolyticus	GCF_029168555.1	1	0	0	No
Acinetobacter radioresistens	GCF_014069095.1	1	0	0	No
Acinetobacter seifertii	GCF_014717515.1	1	0	0	No
Acinetobacter seifertii	GCF_014717695.1	1	0	0	No
Acinetobacter seifertii	GCF_014717935.1	1	0	0	No
Acinetobacter seifertii	GCF_014718155.1	1	0	0	No
Acinetobacter seifertii	GCF_014718355.1	1	0	0	No
Acinetobacter seifertii	GCF_014718755.1	1	0	0	No
Acinetobacter seifertii	GCF_014718955.1	1	0	0	No
Acinetobacter seifertii	GCF_014719215.1	1	0	0	No
Acinetobacter seifertii	GCF_014719435.1	1	0	0	No
Acinetobacter seifertii	GCF_014719655.1	1	0	0	No
Acinetobacter seifertii	GCF_014719835.1	1	0	0	No
Acinetobacter seifertii	GCF_014720075.1	1	0	0	No
Acinetobacter seifertii	GCF_014720295.1	1	0	0	No
Acinetobacter seifertii	GCF_014720495.1	1	0	0	No
Acinetobacter seifertii	GCF_014720855.1	1	0	0	No
Acinetobacter seifertii	GCF_014721075.1	1	0	0	No
Acinetobacter seifertii	GCF_014721215.1	1	0	0	No
Acinetobacter seifertii	GCF_014721415.1	1	0	0	No
Acinetobacter seifertii	GCF_014721575.1	1	0	0	No
Acinetobacter seifertii	GCF_014721815.1	1	0	0	No
Acinetobacter seifertii	GCF_014722015.1	1	0	0	No
Acinetobacter seifertii	GCF_014722275.1	1	0	0	No
Acinetobacter seifertii	GCF_014722535.1	1	0	0	No
Acinetobacter seifertii	GCF_014722775.1	1	0	0	No
Acinetobacter seifertii	GCF_014723035.1	1	0	0	No
Acinetobacter seifertii	GCF_014723055.1	1	0	0	No
Acinetobacter seifertii	GCF_014723075.1	1	0	0	No
Acinetobacter seifertii	GCF_014723095.1	1	0	0	No
Acinetobacter seifertii	GCF_014723115.1	1	0	0	No
Acinetobacter seifertii	GCF_014723135.1	1	0	0	No
Acinetobacter seifertii	GCF_014723155.1	1	0	0	No
Acinetobacter seifertii	GCF_014723195.1	1	0	0	No
Acinetobacter seifertii	GCF_014788525.1	1	0	0	No
Acinetobacter soli	GCF_029168415.1	1	0	0	No
Acinetobacter soli	GCF_029168435.1	1	0	0	No
Acinetobacter soli	GCF_029168515.1	1	0	0	No
Acinetobacter soli	GCF_029168535.1	1	0	0	No
Acinetobacter sp. AOR07_HL	GCF_027239995.1	1	0	0	No
Acinetobacter sp. CS-2	GCF_016599715.1	1	0	0	No
Acinetobacter sp. FDAARGOS_493	GCF_003812245.1	1	0	0	No
Acinetobacter sp. FDAARGOS_494	GCF_003812225.1	1	0	0	No
Acinetobacter sp. FDAARGOS_560	GCF_003812205.1	1	0	0	No
Acinetobacter sp. FDAARGOS_724	GCF_013364475.1	1	0	0	No
Acinetobacter ursingii	GCF_025723105.1	1	0	0	No
Acinetobacter ursingii	GCF_025723125.1	1	0	0	No
Acinetobacter ursingii	GCF_025723145.1	1	0	0	No
Acinetobacter variabilis	GCF_018409485.1	1	0	0	No
Acinetobacter variabilis	GCF_025398455.1	1	0	0	No
Actinomadura madurae	GCF_023614255.1	1	0	0	No
Actinomadura madurae	GCF_023614275.1	1	0	0	No
Actinomyces naeslundii	GCF_023170065.1	1	0	0	No
Actinomyces naeslundii	GCF_026802095.1	1	0	0	No
Actinomyces oris	GCF_001553935.1	1	0	0	No
Actinomyces oris	GCF_027945475.1	1	0	0	No
Actinomyces oris K20	GCF_023169925.1	1	0	0	No
Actinomyces radicidentis	GCF_001553565.1	1	0	0	No
Actinomyces sp. HMT 175	GCF_016694895.1	1	0	0	No
Actinomyces sp. HMT897	GCF_016626125.1	1	0	0	No
Actinomyces sp. oral taxon 169	GCF_013394715.1	1	0	0	No
Actinomyces sp. oral taxon 171 str. F0337	GCF_005696555.1	1	0	0	No
Actinomyces sp. oral taxon 414	GCF_001278845.1	1	0	0	No
Actinomyces sp. oral taxon 897	GCF_002999235.1	2	0	0	No
Actinotignum schaalii	GCF_000724605.1	1	0	0	No
Actinotignum urinale	GCF_002872015.2	1	0	0	No
Adlercreutzia hattorii	GCF_011405655.1	0	0	0	No
Aerococcus christensenii	GCF_001543105.1	0	0	0	No
Aerococcus christensenii	GCF_029011845.1	0	0	0	No
Aerococcus loyolae	GCF_002871915.2	2	0	0	No
Aerococcus loyolae	GCF_003286825.2	2	0	0	No
Aerococcus sanguinicola	GCF_001543145.1	1	0	0	No
Aerococcus sp. Group 1	GCF_000193205.1	2	0	0	No
Aerococcus tenax	GCF_003286645.2	1	0	0	No
Aerococcus urinae	GCF_001543175.1	2	0	0	No
Aerococcus urinaehominis	GCF_001543245.1	0	0	0	No
Aeromicrobium marinum DSM 15272	GCF_000160775.2	1	0	0	No
Aeromonas caviae	GCF_000783775.2	1	0	0	No
Aeromonas caviae	GCF_013487965.1	1	0	0	No
Aeromonas caviae	GCF_013487985.1	1	0	0	No
Aeromonas caviae	GCF_013488005.1	1	0	0	No
Aeromonas caviae	GCF_014883895.1	1	0	0	No
Aeromonas caviae	GCF_020181575.1	1	0	0	No
Aeromonas caviae	GCF_020405325.1	1	0	0	No
Aeromonas caviae	GCF_020640975.1	1	0	0	No
Aeromonas caviae	GCF_022343945.1	1	0	0	No
Aeromonas caviae	GCF_023921525.1	1	0	0	No
Aeromonas caviae	GCF_026013215.2	1	0	0	No
Aeromonas caviae	GCF_028884875.1	1	0	0	No
Aeromonas caviae	GCF_029590475.1	1	0	0	No
Aeromonas caviae	GCF_029773025.1	1	0	0	No
Aeromonas dhakensis	GCF_017310235.1	1	0	0	No
Aeromonas dhakensis	GCF_020405305.1	1	0	0	No
Aeromonas dhakensis	GCF_020405345.1	1	0	0	No
Aeromonas dhakensis	GCF_029773005.1	1	0	0	No
Aeromonas dhakensis	GCF_029773105.1	1	0	0	No
Aeromonas dhakensis	GCF_029773285.1	1	0	0	No
Aeromonas dhakensis	GCF_029773305.1	1	0	0	No
Aeromonas hydrophila	GCF_001687125.1	1	0	0	No
Aeromonas hydrophila	GCF_003491245.1	1	0	0	No
Aeromonas hydrophila	GCF_016592295.1	1	0	0	No
Aeromonas hydrophila	GCF_020405365.1	1	0	0	No
Aeromonas hydrophila	GCF_020405385.1	1	0	0	No
Aeromonas hydrophila	GCF_022982835.1	1	0	0	No
Aeromonas hydrophila	GCF_028994095.1	1	0	0	No
Aeromonas hydrophila	GCF_029773045.1	1	0	0	No
Aeromonas hydrophila	GCF_029962325.1	1	0	0	No
Aeromonas jandaei	GCF_016865345.1	1	0	0	No
Aeromonas veronii	GCF_002866885.2	0	0	0	No
Aeromonas veronii	GCF_008693705.1	1	0	0	No
Aeromonas veronii	GCF_017310275.1	1	0	0	No
Aeromonas veronii	GCF_020640955.1	1	0	0	No
Aeromonas veronii	GCF_021586915.1	1	0	0	No
Aeromonas veronii	GCF_023921405.1	1	0	0	No
Aeromonas veronii	GCF_029773065.1	1	0	0	No
Aeromonas veronii	GCF_029773085.1	1	0	0	No
Aeromonas veronii	GCF_029773225.1	1	0	0	No
Aeromonas veronii	GCF_029773245.1	1	0	0	No
Aeromonas veronii	GCF_029773265.1	1	0	0	No
Aeromonas veronii	GCF_029773325.1	1	0	0	No
Aeromonas veronii	GCF_029773345.1	1	0	0	No
Aeromonas veronii	GCF_029773365.1	1	0	0	No
Aeromonas veronii	GCF_029773385.1	1	0	0	No
Aeromonas veronii	GCF_029773405.1	1	0	0	No
Aeromonas veronii	GCF_029773425.1	1	0	0	No
Aeromonas veronii	GCF_029773445.1	1	0	0	No
Aeromonas veronii	GCF_029773465.1	1	0	0	No
Aeromonas veronii	GCF_029773485.1	1	0	0	No
Aeromonas veronii	GCF_029773505.1	1	0	0	No
Aeromonas veronii	GCF_029773525.1	1	0	0	No
Aeromonas veronii	GCF_029773545.1	1	0	0	No
Aeromonas veronii	GCF_029773565.1	1	0	0	No
Agathobacter rectalis	GCF_024167965.1	1	0	0	No
Aggregatibacter actinomycetemcomitans	GCF_001690155.1	1	0	0	No
Aggregatibacter actinomycetemcomitans	GCF_008086365.1	1	0	0	No
Aggregatibacter actinomycetemcomitans	GCF_008086385.1	0	0	0	No
Aggregatibacter actinomycetemcomitans	GCF_008086405.1	1	0	0	No
Aggregatibacter actinomycetemcomitans	GCF_020809485.1	1	0	0	No
Aggregatibacter actinomycetemcomitans	GCF_023517815.1	1	0	0	No
Aggregatibacter actinomycetemcomitans	GCF_023517835.1	1	0	0	No
Aggregatibacter actinomycetemcomitans	GCF_023517855.1	1	0	0	No
Aggregatibacter actinomycetemcomitans	GCF_023517875.1	1	0	0	No
Aggregatibacter actinomycetemcomitans	GCF_023517895.1	1	0	0	No
Aggregatibacter actinomycetemcomitans	GCF_023517915.1	1	0	0	No
Aggregatibacter actinomycetemcomitans	GCF_023517935.1	1	0	0	No
Aggregatibacter actinomycetemcomitans	GCF_023518055.1	1	0	0	No
Aggregatibacter actinomycetemcomitans	GCF_024730685.1	1	0	0	No
Aggregatibacter actinomycetemcomitans	GCF_024730705.1	1	0	0	No
Aggregatibacter actinomycetemcomitans	GCF_024730725.1	1	0	0	No
Aggregatibacter actinomycetemcomitans	GCF_024730745.1	1	0	0	No
Aggregatibacter actinomycetemcomitans	GCF_025449295.1	1	0	0	No
Aggregatibacter actinomycetemcomitans HK1651	GCF_000604045.1	1	0	0	No
Aggregatibacter aphrophilus	GCF_001262035.1	1	0	0	No
Aggregatibacter segnis ATCC 33393	GCF_900476035.1	1	0	0	No
Aggregatibacter sp. 2125159857	GCF_017798005.1	1	0	0	No
Aggregatibacter sp. oral taxon 513	GCF_018128305.1	1	0	0	No
Agrobacterium pusense	GCF_012272675.1	1	0	0	No
Agrobacterium pusense	GCF_013267135.1	1	0	0	No
Agrobacterium pusense	GCF_013267155.1	1	0	0	No
Agrococcus sp. Marseille-Q4369	GCF_018308945.1	1	0	0	No
Akkermansia biwaensis	GCF_026072915.1	1	0	0	No
Akkermansia massiliensis	GCF_010231335.1	1	0	0	No
Akkermansia massiliensis	GCF_018846995.1	1	0	0	No
Akkermansia massiliensis	GCF_018847035.1	1	0	0	No
Akkermansia massiliensis	GCF_018847075.1	1	0	0	No
Akkermansia massiliensis	GCF_018847095.1	1	0	0	No
Akkermansia massiliensis	GCF_018847135.1	1	0	0	No
Akkermansia massiliensis	GCF_018847195.1	1	0	0	No
Akkermansia massiliensis	GCF_018847375.1	1	0	0	No
Akkermansia massiliensis	GCF_018847415.1	1	0	0	No
Akkermansia massiliensis	GCF_018847555.1	1	0	0	No
Akkermansia muciniphila	GCF_004015005.1	1	0	0	No
Akkermansia muciniphila	GCF_004015025.1	1	0	0	No
Akkermansia muciniphila	GCF_004015045.1	1	0	0	No
Akkermansia muciniphila	GCF_004015065.1	1	0	0	No
Akkermansia muciniphila	GCF_004015085.1	1	0	0	No
Akkermansia muciniphila	GCF_004015105.1	1	0	0	No
Akkermansia muciniphila	GCF_004015125.1	1	0	0	No
Akkermansia muciniphila	GCF_004015205.1	1	0	0	No
Akkermansia muciniphila	GCF_004015225.1	1	0	0	No
Akkermansia muciniphila	GCF_004015245.1	1	0	0	No
Akkermansia muciniphila	GCF_004015265.1	1	0	0	No
Akkermansia muciniphila	GCF_004015285.1	1	0	0	No
Akkermansia muciniphila	GCF_004015305.1	1	0	0	No
Akkermansia muciniphila	GCF_004015325.1	1	0	0	No
Akkermansia muciniphila	GCF_004015345.1	1	0	0	No
Akkermansia muciniphila	GCF_004101765.1	1	0	0	No
Akkermansia muciniphila	GCF_004104435.1	1	0	0	No
Akkermansia muciniphila	GCF_008000975.1	1	0	0	No
Akkermansia muciniphila	GCF_009731575.1	1	0	0	No
Akkermansia muciniphila	GCF_014170075.1	1	0	0	No
Akkermansia muciniphila	GCF_017570425.1	1	0	0	No
Akkermansia muciniphila	GCF_017570485.1	1	0	0	No
Akkermansia muciniphila	GCF_017570505.1	1	0	0	No
Akkermansia muciniphila	GCF_017570525.1	1	0	0	No
Akkermansia muciniphila	GCF_018140615.1	1	0	0	No
Akkermansia muciniphila	GCF_018847055.1	1	0	0	No
Akkermansia muciniphila	GCF_018847115.1	1	0	0	No
Akkermansia muciniphila	GCF_018847155.1	1	0	0	No
Akkermansia muciniphila	GCF_018847175.1	1	0	0	No
Akkermansia muciniphila	GCF_018847215.1	1	0	0	No
Akkermansia muciniphila	GCF_018847235.1	1	0	0	No
Akkermansia muciniphila	GCF_018847255.1	1	0	0	No
Akkermansia muciniphila	GCF_018847275.1	1	0	0	No
Akkermansia muciniphila	GCF_018847295.1	1	0	0	No
Akkermansia muciniphila	GCF_018847315.1	1	0	0	No
Akkermansia muciniphila	GCF_018847335.1	1	0	0	No
Akkermansia muciniphila	GCF_018847355.1	1	0	0	No
Akkermansia muciniphila	GCF_018847395.1	1	0	0	No
Akkermansia muciniphila	GCF_018847435.1	1	0	0	No
Akkermansia muciniphila	GCF_018847455.1	1	0	0	No
Akkermansia muciniphila	GCF_018847475.1	1	0	0	No
Akkermansia muciniphila	GCF_018847495.1	1	0	0	No
Akkermansia muciniphila	GCF_018847515.1	1	0	0	No
Akkermansia muciniphila	GCF_018847535.1	1	0	0	No
Akkermansia muciniphila	GCF_018847575.1	1	0	0	No
Akkermansia muciniphila	GCF_018847595.1	1	0	0	No
Akkermansia muciniphila	GCF_018847795.1	1	0	0	No
Akkermansia muciniphila	GCF_018847935.1	1	0	0	No
Akkermansia muciniphila	GCF_028743255.1	1	0	0	No
Alcaligenes faecalis	GCF_010092625.1	1	0	0	No
Alcaligenes faecalis	GCF_027595045.1	1	0	0	No
Aliarcobacter butzleri JV22	GCF_005886055.1	1	0	0	No
Aliarcobacter cryaerophilus D2610	GCF_003660085.1	1	0	0	No
Alistipes communis	GCF_006542665.1	0	0	0	No
Alistipes communis	GCF_006542745.1	0	0	0	No
Alistipes dispar	GCF_006542685.1	0	0	0	No
Alistipes finegoldii	GCF_022846055.1	0	0	0	No
Alistipes finegoldii DSM 17242	GCF_000265365.1	0	0	0	No
Alistipes ihumii AP11	GCF_025144665.1	0	0	0	No
Alistipes indistinctus	GCF_014163495.1	0	0	0	No
Alistipes indistinctus YIT 12060	GCF_025144995.1	0	0	0	No
Alistipes onderdonkii	GCF_022845675.1	0	0	0	No
Alistipes onderdonkii	GCF_025145285.1	0	0	0	No
Alistipes onderdonkii	GCF_025757545.1	0	0	0	No
Alistipes onderdonkii subsp. vulgaris	GCF_006542645.1	0	0	0	No
Alistipes onderdonkii subsp. vulgaris	GCF_006542705.1	0	0	0	No
Alistipes onderdonkii subsp. vulgaris	GCF_006542725.1	0	0	0	No
Alistipes senegalensis JC50	GCF_025145645.1	0	0	0	No
Alistipes shahii WAL 8301	GCF_025145845.1	0	0	0	No
Alistipes sp. dk3624	GCF_009557455.1	1	0	0	No
Allocoprobacillus halotolerans	GCF_024399475.1	0	0	0	No
Amedibacterium intestinale	GCF_010537335.1	0	0	0	No
Amygdalobacter indicium	GCF_029101545.1	0	0	0	No
Amygdalobacter indicium	GCF_029101565.1	0	0	0	No
Amygdalobacter nucleatus	GCF_029101585.1	0	0	0	No
Anaerobutyricum hallii	GCF_018140635.1	1	0	0	No
Anaerostipes caccae	GCF_020181435.1	1	0	0	No
Anaerostipes caccae L1-92	GCF_025146005.1	1	0	0	No
Anaerostipes hadrus	GCF_001998765.1	1	0	0	No
Anaerostipes hadrus ATCC 29173 = JCM 17467	GCF_030296915.1	1	0	0	No
Anaerostipes rhamnosivorans	GCF_005280655.1	1	0	0	No
Anaerotruncus colihominis	GCF_023008305.1	0	0	0	No
Anaerotruncus colihominis	GCF_025146135.1	0	0	0	No
Anaplasma phagocytophilum	GCF_023278635.1	0	0	0	No
Arachnia propionica	GCF_005696855.1	2	0	0	No
Arachnia propionica	GCF_018128345.1	2	0	0	No
Arachnia propionica	GCF_018128365.1	2	0	0	No
Arachnia propionica	GCF_900637725.1	2	0	0	No
Arachnia propionica F0230a	GCF_000277715.1	2	0	0	No
Arachnia rubra	GCF_018128325.1	2	0	0	No
Arachnia rubra	GCF_019973735.1	2	0	0	No
Arcanobacterium haemolyticum	GCF_006088775.1	0	0	0	No
Arsenicicoccus sp. oral taxon 190	GCF_001189535.1	1	0	0	No
Arthrobacter koreensis	GCF_025665275.1	1	0	0	No
Arthrobacter woluwensis	GCF_017579825.1	1	0	0	No
Atlantibacter hermannii	GCF_008064855.1	1	0	0	No
Atopobium sp. oral taxon 416	GCF_018128285.1	1	0	0	No
Aureimonas sp. OT7	GCF_014844055.1	1	0	0	No
Auritidibacter ignavus	GCF_030063925.1	1	0	0	No
Auritidibacter ignavus	GCF_030063945.1	1	0	0	No
Auritidibacter sp. NML130574	GCF_003185725.2	1	0	0	No
Bacillus amyloliquefaciens	GCF_024452365.1	1	0	0	No
Bacillus anthracis	GCF_022014755.1	1	0	0	No
Bacillus anthracis	GCF_022014795.1	1	0	0	No
Bacillus anthracis	GCF_022220985.1	1	0	0	No
Bacillus anthracis	GCF_022221045.1	1	0	0	No
Bacillus anthracis	GCF_022221125.1	1	0	0	No
Bacillus anthracis	GCF_022221345.1	1	0	0	No
Bacillus anthracis	GCF_030166675.1	1	0	0	No
Bacillus anthracis str. H9401	GCF_000258885.1	1	0	0	No
Bacillus cereus	GCF_023824275.1	1	0	0	No
Bacillus cereus B4264	GCF_000021205.1	1	0	0	No
Bacillus glycinifermentans	GCF_002443095.1	1	0	0	No
Bacillus licheniformis	GCF_003253815.1	1	0	0	No
Bacillus paranthracis	GCF_024134505.1	1	0	0	No
Bacillus pumilus	GCF_013423765.1	1	0	0	No
Bacillus sp. FDAARGOS_235	GCF_002073415.2	1	0	0	No
Bacillus sp. FDAARGOS_527	GCF_003812125.1	1	0	0	No
Bacillus spizizenii	GCF_028743795.1	1	0	0	No
Bacillus subtilis	GCF_002290305.1	1	0	0	No
Bacillus subtilis	GCF_025452155.1	1	0	0	No
Bacillus thuringiensis	GCF_000833085.1	1	0	0	No
Bacillus velezensis	GCF_022313395.1	1	0	0	No
Bacteroides caccae	GCF_020091545.1	1	0	0	No
Bacteroides caccae	GCF_025146315.1	1	0	0	No
Bacteroides caccae CL03T12C61	GCF_018292205.1	1	0	0	No
Bacteroides cellulosilyticus	GCF_001318345.1	1	0	0	No
Bacteroides cellulosilyticus	GCF_018292125.1	1	0	0	No
Bacteroides cellulosilyticus	GCF_020091405.1	1	0	0	No
Bacteroides eggerthii	GCF_018289295.1	0	0	0	No
Bacteroides eggerthii	GCF_025146565.1	0	0	0	No
Bacteroides faecis	GCF_020091505.1	1	0	0	No
Bacteroides faecis	GCF_024759345.1	1	0	0	No
Bacteroides faecis	GCF_024759405.1	1	0	0	No
Bacteroides faecis	GCF_024759845.1	1	0	0	No
Bacteroides faecis	GCF_024760145.1	1	0	0	No
Bacteroides faecis	GCF_024760225.1	1	0	0	No
Bacteroides faecis	GCF_025914295.1	1	0	0	No
Bacteroides faecium	GCF_012113595.1	1	0	0	No
Bacteroides fragilis	GCF_000710365.2	1	0	0	No
Bacteroides fragilis	GCF_000710375.2	1	0	0	No
Bacteroides fragilis	GCF_000724665.2	1	0	0	No
Bacteroides fragilis	GCF_000724795.2	1	0	0	No
Bacteroides fragilis	GCF_000724805.2	1	0	0	No
Bacteroides fragilis	GCF_000724815.2	1	0	0	No
Bacteroides fragilis	GCF_001682215.1	1	0	0	No
Bacteroides fragilis	GCF_002849695.1	1	0	0	No
Bacteroides fragilis	GCF_005706655.1	1	0	0	No
Bacteroides fragilis	GCF_008369705.1	1	0	0	No
Bacteroides fragilis	GCF_013267555.1	1	0	0	No
Bacteroides fragilis	GCF_016864615.1	1	0	0	No
Bacteroides fragilis	GCF_020091565.1	1	0	0	No
Bacteroides fragilis	GCF_021359565.1	1	0	0	No
Bacteroides fragilis	GCF_021359585.1	1	0	0	No
Bacteroides fragilis	GCF_025916355.1	1	0	0	No
Bacteroides fragilis	GCF_028743275.1	1	0	0	No
Bacteroides fragilis	GCF_030294885.1	1	0	0	No
Bacteroides fragilis CL03T12C07	GCF_018292185.1	1	0	0	No
Bacteroides heparinolyticus	GCF_002998535.1	0	0	0	No
Bacteroides humanifaecis	GCF_020550085.1	1	0	0	No
Bacteroides intestinalis	GCF_003363675.2	1	0	0	No
Bacteroides intestinalis	GCF_020341675.1	1	0	0	No
Bacteroides intestinalis	GCF_020341695.1	1	0	0	No
Bacteroides luhongzhouii	GCF_009193295.2	1	0	0	No
Bacteroides nordii	GCF_025914175.1	1	0	0	No
Bacteroides ovatus	GCF_001314995.1	1	0	0	No
Bacteroides ovatus	GCF_007012325.1	1	0	0	No
Bacteroides ovatus	GCF_009734165.1	1	0	0	No
Bacteroides ovatus	GCF_018292045.1	1	0	0	No
Bacteroides ovatus	GCF_020091525.1	1	0	0	No
Bacteroides ovatus	GCF_024759225.1	1	0	0	No
Bacteroides ovatus	GCF_024759245.1	1	0	0	No
Bacteroides ovatus	GCF_024759365.1	1	0	0	No
Bacteroides ovatus	GCF_024759765.1	1	0	0	No
Bacteroides ovatus	GCF_024759785.1	1	0	0	No
Bacteroides ovatus	GCF_025146775.1	1	0	0	No
Bacteroides salyersiae	GCF_018291945.1	1	0	0	No
Bacteroides salyersiae	GCF_020091345.1	1	0	0	No
Bacteroides salyersiae	GCF_020091385.1	1	0	0	No
Bacteroides salyersiae	GCF_025914135.1	1	0	0	No
Bacteroides salyersiae	GCF_025914155.1	1	0	0	No
Bacteroides sp. BFG-257	GCF_024758225.1	1	0	0	No
Bacteroides sp. D2	GCF_025147085.1	1	0	0	No
Bacteroides sp. DH3716P	GCF_025914115.1	1	0	0	No
Bacteroides sp. HF-162	GCF_015679285.1	1	0	0	No
Bacteroides sp. M10	GCF_014334015.1	1	0	0	No
Bacteroides sp. PHL 2737	GCF_004115325.2	1	0	0	No
Bacteroides sp. ZJ-18	GCF_011038705.2	1	0	0	No
Bacteroides stercoris	GCF_020091485.1	0	0	0	No
Bacteroides stercoris ATCC 43183	GCF_025147325.1	0	0	0	No
Bacteroides thetaiotaomicron	GCF_001314975.1	1	0	0	No
Bacteroides thetaiotaomicron	GCF_012151035.1	1	0	0	No
Bacteroides thetaiotaomicron	GCF_014131755.1	1	0	0	No
Bacteroides thetaiotaomicron	GCF_018289275.1	1	0	0	No
Bacteroides thetaiotaomicron	GCF_018291825.1	1	0	0	No
Bacteroides thetaiotaomicron	GCF_019857385.1	1	0	0	No
Bacteroides thetaiotaomicron	GCF_019896115.1	1	0	0	No
Bacteroides thetaiotaomicron	GCF_020091305.1	1	0	0	No
Bacteroides thetaiotaomicron	GCF_024758405.1	1	0	0	No
Bacteroides thetaiotaomicron	GCF_024758825.1	1	0	0	No
Bacteroides thetaiotaomicron	GCF_024758865.1	1	0	0	No
Bacteroides thetaiotaomicron	GCF_024758905.1	1	0	0	No
Bacteroides thetaiotaomicron	GCF_024759205.1	1	0	0	No
Bacteroides thetaiotaomicron	GCF_024759965.1	1	0	0	No
Bacteroides thetaiotaomicron	GCF_024760065.1	1	0	0	No
Bacteroides thetaiotaomicron	GCF_024760245.1	1	0	0	No
Bacteroides thetaiotaomicron	GCF_024799845.1	1	0	0	No
Bacteroides thetaiotaomicron	GCF_024799865.1	1	0	0	No
Bacteroides thetaiotaomicron	GCF_025914215.1	1	0	0	No
Bacteroides thetaiotaomicron	GCF_025914235.1	1	0	0	No
Bacteroides thetaiotaomicron	GCF_025914255.1	1	0	0	No
Bacteroides thetaiotaomicron	GCF_025914275.1	1	0	0	No
Bacteroides thetaiotaomicron	GCF_025916255.1	1	0	0	No
Bacteroides thetaiotaomicron	GCF_025916275.1	1	0	0	No
Bacteroides thetaiotaomicron	GCF_025916295.1	1	0	0	No
Bacteroides thetaiotaomicron	GCF_025916315.1	1	0	0	No
Bacteroides thetaiotaomicron	GCF_025916335.1	1	0	0	No
Bacteroides uniformis	GCF_006742345.1	1	0	0	No
Bacteroides uniformis	GCF_018289175.1	1	0	0	No
Bacteroides uniformis	GCF_018289375.1	1	0	0	No
Bacteroides uniformis	GCF_018291785.1	1	0	0	No
Bacteroides uniformis	GCF_024760085.1	1	0	0	No
Bacteroides uniformis	GCF_025147485.1	1	0	0	No
Bacteroides uniformis	GCF_025914195.1	1	0	0	No
Bacteroides uniformis CL03T12C37	GCF_018292165.1	1	0	0	No
Bacteroides xylanisolvens	GCF_006546965.1	1	0	0	No
Bacteroides xylanisolvens	GCF_016864215.1	1	0	0	No
Bacteroides xylanisolvens	GCF_018279805.1	1	0	0	No
Bacteroides xylanisolvens	GCF_018289035.1	1	0	0	No
Bacteroides xylanisolvens	GCF_018289135.1	1	0	0	No
Bacteroides xylanisolvens	GCF_024758345.1	1	0	0	No
Bacteroides xylanisolvens	GCF_024759125.1	1	0	0	No
Bacteroides zhangwenhongii	GCF_009193325.2	1	0	0	No
Bacteroides zoogleoformans	GCF_002998435.1	0	0	0	No
Bartonella ancashensis	GCF_001281405.1	0	0	0	No
Bartonella bacilliformis	GCF_009498695.1	0	0	0	No
Bartonella henselae	GCF_002735245.1	0	0	0	No
Bartonella henselae	GCF_021560425.1	0	0	0	No
Bartonella henselae	GCF_021560445.1	0	0	0	No
Bartonella henselae	GCF_021560465.1	0	0	0	No
Bartonella henselae	GCF_021560485.1	0	0	0	No
Bartonella henselae	GCF_021560505.1	0	0	0	No
Bartonella henselae	GCF_021560525.1	0	0	0	No
Bartonella quintana	GCF_021869605.1	0	0	0	No
Bartonella quintana	GCF_024731485.1	0	0	0	No
Bartonella quintana	GCF_024731605.1	0	0	0	No
Bartonella quintana	GCF_024731625.1	0	0	0	No
Bartonella quintana	GCF_024731645.1	0	0	0	No
Bartonella quintana	GCF_024731665.1	0	0	0	No
Bergeyella cardium	GCF_009914665.1	1	0	0	No
Bergeyella cardium	GCF_030012605.1	1	0	0	No
Bifidobacterium adolescentis	GCF_003030905.1	1	0	0	No
Bifidobacterium adolescentis	GCF_003429385.1	1	0	0	No
Bifidobacterium adolescentis	GCF_009832825.1	1	0	0	No
Bifidobacterium adolescentis	GCF_017815835.1	1	0	0	No
Bifidobacterium adolescentis	GCF_023497865.1	1	0	0	No
Bifidobacterium adolescentis	GCF_028743295.1	1	0	0	No
Bifidobacterium adolescentis	GCF_029855065.1	1	0	0	No
Bifidobacterium angulatum	GCF_000966445.2	1	0	1	Yes
Bifidobacterium animalis	GCF_000695895.1	1	0	0	No
Bifidobacterium animalis	GCF_002220485.1	1	0	0	No
Bifidobacterium animalis	GCF_004135895.1	1	0	0	No
Bifidobacterium animalis	GCF_008041995.1	1	0	0	No
Bifidobacterium animalis	GCF_023704215.1	1	0	0	No
Bifidobacterium animalis subsp. animalis	GCF_003671995.1	1	0	0	No
Bifidobacterium animalis subsp. lactis	GCF_003390755.1	1	0	0	No
Bifidobacterium animalis subsp. lactis	GCF_003428375.1	1	0	0	No
Bifidobacterium animalis subsp. lactis	GCF_016835115.1	1	0	0	No
Bifidobacterium animalis subsp. lactis	GCF_016835135.1	1	0	0	No
Bifidobacterium animalis subsp. lactis	GCF_023375105.1	1	0	0	No
Bifidobacterium animalis subsp. lactis	GCF_026683895.1	1	0	0	No
Bifidobacterium animalis subsp. lactis	GCF_028463865.1	1	0	0	No
Bifidobacterium animalis subsp. lactis	GCF_029167605.1	1	0	0	No
Bifidobacterium animalis subsp. lactis	GCF_029542645.1	1	0	0	No
Bifidobacterium bifidum	GCF_001281345.1	1	0	1	Yes
Bifidobacterium bifidum	GCF_002845845.1	1	0	1	Yes
Bifidobacterium bifidum	GCF_003390735.1	1	0	1	Yes
Bifidobacterium bifidum	GCF_003573895.1	1	0	1	Yes
Bifidobacterium bifidum	GCF_016838705.1	1	0	1	Yes
Bifidobacterium bifidum	GCF_017894325.1	1	0	1	Yes
Bifidobacterium bifidum	GCF_029011515.1	1	0	1	Yes
Bifidobacterium bifidum BGN4	GCF_000265095.1	1	0	1	Yes
Bifidobacterium bifidum PRL2010	GCF_000165905.1	1	0	1	Yes
Bifidobacterium breve	GCF_001281425.1	1	0	1	Yes
Bifidobacterium breve	GCF_002838225.1	1	0	1	Yes
Bifidobacterium breve	GCF_002838245.1	1	0	1	Yes
Bifidobacterium breve	GCF_002838265.1	1	0	1	Yes
Bifidobacterium breve	GCF_002838285.1	1	0	1	Yes
Bifidobacterium breve	GCF_002838305.1	1	0	1	Yes
Bifidobacterium breve	GCF_002838325.1	1	0	1	Yes
Bifidobacterium breve	GCF_002838345.1	1	0	1	Yes
Bifidobacterium breve	GCF_002838365.1	1	0	1	Yes
Bifidobacterium breve	GCF_002838385.1	1	0	1	Yes
Bifidobacterium breve	GCF_002838405.1	1	0	1	Yes
Bifidobacterium breve	GCF_002838425.1	1	0	1	Yes
Bifidobacterium breve	GCF_002838445.1	1	0	1	Yes
Bifidobacterium breve	GCF_002838465.1	1	0	1	Yes
Bifidobacterium breve	GCF_002838485.1	1	0	1	Yes
Bifidobacterium breve	GCF_002838505.1	1	0	1	Yes
Bifidobacterium breve	GCF_002838525.1	1	0	1	Yes
Bifidobacterium breve	GCF_002838545.1	1	0	1	Yes
Bifidobacterium breve	GCF_002838565.1	1	0	1	Yes
Bifidobacterium breve	GCF_002838585.1	1	0	1	Yes
Bifidobacterium breve	GCF_002838605.1	1	0	1	Yes
Bifidobacterium breve	GCF_002838625.1	1	0	1	Yes
Bifidobacterium breve	GCF_002838645.1	1	0	1	Yes
Bifidobacterium breve	GCF_002838665.1	1	0	1	Yes
Bifidobacterium breve	GCF_002838685.1	1	0	1	Yes
Bifidobacterium breve	GCF_002838705.1	1	0	1	Yes
Bifidobacterium breve	GCF_002838725.1	1	0	1	Yes
Bifidobacterium breve	GCF_002838745.1	1	0	1	Yes
Bifidobacterium breve	GCF_003813065.1	1	0	1	Yes
Bifidobacterium breve	GCF_003860285.1	1	0	1	Yes
Bifidobacterium breve	GCF_009429085.1	1	0	1	Yes
Bifidobacterium breve	GCF_009931415.1	1	0	1	Yes
Bifidobacterium breve	GCF_013267755.1	1	0	1	Yes
Bifidobacterium breve	GCF_024665435.1	1	0	1	Yes
Bifidobacterium breve	GCF_024760465.1	1	0	1	Yes
Bifidobacterium breve	GCF_029011725.1	1	0	1	Yes
Bifidobacterium breve ACS-071-V-Sch8b	GCF_000213865.1	1	0	1	Yes
Bifidobacterium catenulatum PV20-2	GCF_000800455.1	1	0	0	No
Bifidobacterium catenulatum subsp. kashiwanohense	GCF_009684555.1	1	0	0	No
Bifidobacterium dentium	GCF_900637175.1	1	0	0	No
Bifidobacterium longum	GCF_000730205.1	1	0	1	Yes
Bifidobacterium longum	GCF_000829295.1	1	0	1	Yes
Bifidobacterium longum	GCF_001293145.1	1	0	1	Yes
Bifidobacterium longum	GCF_001719085.1	1	0	1	Yes
Bifidobacterium longum	GCF_004936435.1	1	0	1	Yes
Bifidobacterium longum	GCF_008086305.1	1	0	1	Yes
Bifidobacterium longum	GCF_009728915.1	1	0	1	Yes
Bifidobacterium longum	GCF_014334375.1	1	0	1	Yes
Bifidobacterium longum	GCF_016838685.1	1	0	1	Yes
Bifidobacterium longum	GCF_020181415.1	1	0	1	Yes
Bifidobacterium longum	GCF_021432165.1	1	0	1	Yes
Bifidobacterium longum	GCF_023242235.1	1	0	0	No
Bifidobacterium longum E18	GCF_000497735.1	1	0	1	Yes
Bifidobacterium longum subsp. infantis	GCF_001281305.1	1	0	1	Yes
Bifidobacterium longum subsp. infantis	GCF_004919065.2	1	0	1	Yes
Bifidobacterium longum subsp. infantis	GCF_014898135.1	1	0	1	Yes
Bifidobacterium longum subsp. infantis	GCF_015102035.1	1	0	1	Yes
Bifidobacterium longum subsp. infantis	GCF_015102215.1	1	0	1	Yes
Bifidobacterium longum subsp. infantis	GCF_018140675.1	1	0	1	Yes
Bifidobacterium longum subsp. infantis	GCF_022819225.1	1	0	1	Yes
Bifidobacterium longum subsp. infantis	GCF_023205795.1	1	0	1	Yes
Bifidobacterium longum subsp. infantis	GCF_023205815.1	1	0	1	Yes
Bifidobacterium longum subsp. infantis	GCF_023205835.1	1	0	1	Yes
Bifidobacterium longum subsp. infantis	GCF_023205855.1	1	0	1	Yes
Bifidobacterium longum subsp. infantis	GCF_023208035.1	1	0	1	Yes
Bifidobacterium longum subsp. infantis	GCF_023208055.1	1	0	1	Yes
Bifidobacterium longum subsp. infantis	GCF_023208075.1	1	0	1	Yes
Bifidobacterium longum subsp. infantis	GCF_023208095.1	1	0	1	Yes
Bifidobacterium longum subsp. infantis	GCF_023208115.1	1	0	1	Yes
Bifidobacterium longum subsp. infantis	GCF_023208135.1	1	0	1	Yes
Bifidobacterium longum subsp. infantis	GCF_023208155.1	1	0	1	Yes
Bifidobacterium longum subsp. infantis	GCF_024665655.1	1	0	1	Yes
Bifidobacterium longum subsp. longum	GCF_001446255.1	1	0	1	Yes
Bifidobacterium longum subsp. longum	GCF_001446275.1	1	0	1	Yes
Bifidobacterium longum subsp. longum	GCF_001725985.1	1	0	1	Yes
Bifidobacterium longum subsp. longum	GCF_003342655.1	1	0	1	Yes
Bifidobacterium longum subsp. longum	GCF_013393765.1	1	0	1	Yes
Bifidobacterium longum subsp. longum	GCF_014898115.1	1	0	1	Yes
Bifidobacterium longum subsp. longum	GCF_014898215.1	1	0	1	Yes
Bifidobacterium longum subsp. longum	GCF_014898235.1	1	0	1	Yes
Bifidobacterium longum subsp. longum	GCF_014900535.1	1	0	1	Yes
Bifidobacterium longum subsp. longum	GCF_015100215.1	1	0	1	Yes
Bifidobacterium longum subsp. longum	GCF_015101725.1	1	0	1	Yes
Bifidobacterium longum subsp. longum	GCF_020353915.1	1	0	1	Yes
Bifidobacterium longum subsp. longum	GCF_021184065.1	1	0	1	Yes
Bifidobacterium longum subsp. longum	GCF_030369575.1	1	0	1	Yes
Bifidobacterium pseudocatenulatum	GCF_020541825.1	1	0	0	No
Bifidobacterium pseudocatenulatum	GCF_020541865.1	1	0	0	No
Bifidobacterium pseudocatenulatum	GCF_020541885.1	1	0	0	No
Bifidobacterium pseudocatenulatum	GCF_020541905.1	1	0	0	No
Bifidobacterium pseudocatenulatum	GCF_020541925.1	1	0	0	No
Bifidobacterium pseudocatenulatum	GCF_021484885.1	1	0	0	No
Bifidobacterium pseudocatenulatum	GCF_029541965.1	1	0	0	No
Bifidobacterium pseudolongum PV8-2	GCF_000800475.2	1	0	0	No
Bifidobacterium sp. FKU	GCF_026016385.1	1	0	1	Yes
Bifidobacterium sp. SKU	GCF_026016405.1	1	0	1	Yes
Bifidobacterium sp. TKU	GCF_026016425.1	1	0	1	Yes
Bifidobacterium thermophilum RBL67	GCF_000347695.1	1	0	0	No
Blautia hansenii DSM 20583	GCF_025147655.1	0	0	0	No
Blautia obeum ATCC 29174	GCF_025147765.1	1	0	0	No
Blautia producta	GCF_014131715.1	1	0	0	No
Blautia producta ATCC 27340 = DSM 2950	GCF_010669205.1	1	0	0	No
Blautia sp. KLE_1732_HM_1032	GCF_025147905.1	1	0	0	No
Blautia sp. NBRC 113351	GCF_020215665.1	1	0	0	No
Blautia sp. SC05B48	GCF_005848555.1	1	0	0	No
Blautia wexlerae DSM 19850	GCF_025148125.1	1	0	0	No
Bordetella bronchialis	GCF_001676705.1	1	0	0	No
Bordetella bronchialis	GCF_001676745.1	1	0	0	No
Bordetella bronchiseptica	GCF_001704355.1	1	0	0	No
Bordetella bronchiseptica	GCF_002859225.1	1	0	0	No
Bordetella bronchiseptica	GCF_003184485.1	1	0	0	No
Bordetella bronchiseptica	GCF_003186185.1	1	0	0	No
Bordetella bronchiseptica	GCF_003186205.1	1	0	0	No
Bordetella bronchiseptica	GCF_003186595.1	1	0	0	No
Bordetella bronchiseptica	GCF_003186685.1	1	0	0	No
Bordetella bronchiseptica	GCF_004006815.1	1	0	0	No
Bordetella bronchiseptica	GCF_004006935.1	1	0	0	No
Bordetella bronchiseptica	GCF_004634565.1	1	0	0	No
Bordetella bronchiseptica	GCF_008693665.1	1	0	0	No
Bordetella bronchiseptica	GCF_012273255.1	1	0	0	No
Bordetella flabilis	GCF_001676725.1	1	0	0	No
Bordetella genomosp. 13	GCF_002119665.1	1	0	0	No
Bordetella genomosp. 6	GCF_002119705.1	1	0	0	No
Bordetella genomosp. 8	GCF_002119685.1	1	0	0	No
Bordetella genomosp. 9	GCF_002119725.1	1	0	0	No
Bordetella genomosp. 9	GCF_002119745.1	1	0	0	No
Bordetella hinzii	GCF_001078275.1	1	0	0	No
Bordetella hinzii	GCF_001078295.1	1	0	0	No
Bordetella hinzii	GCF_008693545.1	1	0	0	No
Bordetella hinzii	GCF_018734165.1	1	0	0	No
Bordetella hinzii	GCF_018734225.1	1	0	0	No
Bordetella hinzii	GCF_018734265.1	1	0	0	No
Bordetella hinzii	GCF_018734285.1	1	0	0	No
Bordetella hinzii	GCF_018734305.1	1	0	0	No
Bordetella holmesii	GCF_001704215.1	1	0	0	No
Bordetella holmesii	GCF_002859845.1	1	0	0	No
Bordetella holmesii	GCF_002859865.1	1	0	0	No
Bordetella holmesii	GCF_002859885.1	1	0	0	No
Bordetella holmesii	GCF_002859905.1	1	0	0	No
Bordetella holmesii	GCF_002859945.1	1	0	0	No
Bordetella holmesii	GCF_002859985.1	1	0	0	No
Bordetella holmesii	GCF_002860005.1	1	0	0	No
Bordetella holmesii	GCF_002860025.1	1	0	0	No
Bordetella holmesii	GCF_003184445.1	1	0	0	No
Bordetella holmesii	GCF_003186245.1	1	0	0	No
Bordetella holmesii	GCF_004634545.1	1	0	0	No
Bordetella holmesii	GCF_009625815.1	1	0	0	No
Bordetella holmesii	GCF_009625855.1	1	0	0	No
Bordetella holmesii	GCF_009626095.1	1	0	0	No
Bordetella holmesii	GCF_009626475.1	1	0	0	No
Bordetella holmesii	GCF_009626575.1	1	0	0	No
Bordetella holmesii	GCF_009626815.1	1	0	0	No
Bordetella holmesii	GCF_009626895.1	1	0	0	No
Bordetella holmesii	GCF_009626915.1	1	0	0	No
Bordetella holmesii	GCF_009626935.1	1	0	0	No
Bordetella holmesii	GCF_009626955.1	1	0	0	No
Bordetella holmesii	GCF_009626995.1	1	0	0	No
Bordetella holmesii	GCF_009627015.1	1	0	0	No
Bordetella holmesii	GCF_009627035.1	1	0	0	No
Bordetella holmesii	GCF_009627075.1	1	0	0	No
Bordetella holmesii	GCF_009627095.1	1	0	0	No
Bordetella holmesii	GCF_009627115.1	1	0	0	No
Bordetella holmesii	GCF_009627135.1	1	0	0	No
Bordetella holmesii	GCF_009627155.1	1	0	0	No
Bordetella holmesii	GCF_009627175.1	1	0	0	No
Bordetella holmesii	GCF_009627195.1	1	0	0	No
Bordetella holmesii	GCF_009627215.1	1	0	0	No
Bordetella holmesii	GCF_009627275.1	1	0	0	No
Bordetella holmesii	GCF_009627295.1	1	0	0	No
Bordetella holmesii	GCF_009627355.1	1	0	0	No
Bordetella holmesii	GCF_009627375.1	1	0	0	No
Bordetella holmesii	GCF_009627395.1	1	0	0	No
Bordetella holmesii	GCF_009627415.1	1	0	0	No
Bordetella holmesii	GCF_009627435.1	1	0	0	No
Bordetella holmesii	GCF_009627455.1	1	0	0	No
Bordetella holmesii	GCF_009627475.1	1	0	0	No
Bordetella holmesii	GCF_009627515.1	1	0	0	No
Bordetella holmesii	GCF_009627535.1	1	0	0	No
Bordetella holmesii	GCF_009627575.1	1	0	0	No
Bordetella holmesii	GCF_009627595.1	1	0	0	No
Bordetella holmesii	GCF_009627615.1	1	0	0	No
Bordetella holmesii	GCF_009627655.1	1	0	0	No
Bordetella holmesii	GCF_009627775.1	1	0	0	No
Bordetella holmesii	GCF_009627795.1	1	0	0	No
Bordetella holmesii	GCF_009627815.1	1	0	0	No
Bordetella holmesii	GCF_009627835.1	1	0	0	No
Bordetella holmesii	GCF_009627855.1	1	0	0	No
Bordetella holmesii	GCF_009627875.1	1	0	0	No
Bordetella holmesii	GCF_009627895.1	1	0	0	No
Bordetella holmesii	GCF_009627915.1	1	0	0	No
Bordetella holmesii	GCF_009627935.1	1	0	0	No
Bordetella holmesii	GCF_009627955.1	1	0	0	No
Bordetella holmesii	GCF_009627975.1	1	0	0	No
Bordetella holmesii	GCF_012974165.1	1	0	0	No
Bordetella holmesii	GCF_012974205.1	1	0	0	No
Bordetella holmesii	GCF_016804285.1	1	0	0	No
Bordetella holmesii	GCF_017357145.1	1	0	0	No
Bordetella holmesii F627	GCF_000341465.2	1	0	0	No
Bordetella holmesii H558	GCF_000341485.2	1	0	0	No
Bordetella parapertussis	GCF_001704255.1	1	0	0	No
Bordetella parapertussis	GCF_002859965.1	1	0	0	No
Bordetella parapertussis	GCF_003186225.1	1	0	0	No
Bordetella parapertussis	GCF_003186265.1	1	0	0	No
Bordetella parapertussis	GCF_003186285.1	1	0	0	No
Bordetella parapertussis	GCF_003186305.1	1	0	0	No
Bordetella parapertussis	GCF_003186765.1	1	0	0	No
Bordetella parapertussis	GCF_004007035.1	1	0	0	No
Bordetella parapertussis	GCF_004008035.1	1	0	0	No
Bordetella parapertussis	GCF_004008355.1	1	0	0	No
Bordetella parapertussis	GCF_004323615.2	1	0	0	No
Bordetella parapertussis	GCF_004634505.1	1	0	0	No
Bordetella parapertussis	GCF_004634525.1	1	0	0	No
Bordetella parapertussis	GCF_009625735.1	1	0	0	No
Bordetella parapertussis	GCF_009625755.1	1	0	0	No
Bordetella parapertussis	GCF_009625775.1	1	0	0	No
Bordetella parapertussis	GCF_009625795.1	1	0	0	No
Bordetella parapertussis	GCF_009625835.1	1	0	0	No
Bordetella parapertussis	GCF_009625875.1	1	0	0	No
Bordetella parapertussis	GCF_009625895.1	1	0	0	No
Bordetella parapertussis	GCF_009625915.1	1	0	0	No
Bordetella parapertussis	GCF_009625935.1	1	0	0	No
Bordetella parapertussis	GCF_009625955.1	1	0	0	No
Bordetella parapertussis	GCF_009625975.1	1	0	0	No
Bordetella parapertussis	GCF_009625995.1	1	0	0	No
Bordetella parapertussis	GCF_009626015.1	1	0	0	No
Bordetella parapertussis	GCF_009626035.1	1	0	0	No
Bordetella parapertussis	GCF_009626055.1	1	0	0	No
Bordetella parapertussis	GCF_009626075.1	1	0	0	No
Bordetella parapertussis	GCF_009626115.1	1	0	0	No
Bordetella parapertussis	GCF_009626135.1	1	0	0	No
Bordetella parapertussis	GCF_009626155.1	1	0	0	No
Bordetella parapertussis	GCF_009626175.1	1	0	0	No
Bordetella parapertussis	GCF_009626195.1	1	0	0	No
Bordetella parapertussis	GCF_009626215.1	1	0	0	No
Bordetella parapertussis	GCF_009626235.1	1	0	0	No
Bordetella parapertussis	GCF_009626255.1	1	0	0	No
Bordetella parapertussis	GCF_009626275.1	1	0	0	No
Bordetella parapertussis	GCF_009626295.1	1	0	0	No
Bordetella parapertussis	GCF_009626315.1	1	0	0	No
Bordetella parapertussis	GCF_009626335.1	1	0	0	No
Bordetella parapertussis	GCF_009626355.1	1	0	0	No
Bordetella parapertussis	GCF_009626375.1	1	0	0	No
Bordetella parapertussis	GCF_009626395.1	1	0	0	No
Bordetella parapertussis	GCF_009626415.1	1	0	0	No
Bordetella parapertussis	GCF_009626435.1	1	0	0	No
Bordetella parapertussis	GCF_009626455.1	1	0	0	No
Bordetella parapertussis	GCF_009626495.1	1	0	0	No
Bordetella parapertussis	GCF_009626515.1	1	0	0	No
Bordetella parapertussis	GCF_009626535.1	1	0	0	No
Bordetella parapertussis	GCF_009626555.1	1	0	0	No
Bordetella parapertussis	GCF_009626595.1	1	0	0	No
Bordetella parapertussis	GCF_009626615.1	1	0	0	No
Bordetella parapertussis	GCF_009626635.1	1	0	0	No
Bordetella parapertussis	GCF_009626655.1	1	0	0	No
Bordetella parapertussis	GCF_009626675.1	1	0	0	No
Bordetella parapertussis	GCF_009626695.1	1	0	0	No
Bordetella parapertussis	GCF_009626715.1	1	0	0	No
Bordetella parapertussis	GCF_009626735.1	1	0	0	No
Bordetella parapertussis	GCF_009626755.1	1	0	0	No
Bordetella parapertussis	GCF_009626775.1	1	0	0	No
Bordetella parapertussis	GCF_009626795.1	1	0	0	No
Bordetella parapertussis	GCF_009626835.1	1	0	0	No
Bordetella parapertussis	GCF_009626855.1	1	0	0	No
Bordetella parapertussis	GCF_009626875.1	1	0	0	No
Bordetella parapertussis	GCF_009627235.1	1	0	0	No
Bordetella parapertussis	GCF_009627255.1	1	0	0	No
Bordetella parapertussis	GCF_009627315.1	1	0	0	No
Bordetella parapertussis	GCF_009627335.1	1	0	0	No
Bordetella parapertussis	GCF_009627555.1	1	0	0	No
Bordetella parapertussis	GCF_009627635.1	1	0	0	No
Bordetella parapertussis	GCF_009627675.1	1	0	0	No
Bordetella parapertussis	GCF_009627695.1	1	0	0	No
Bordetella parapertussis	GCF_009627715.1	1	0	0	No
Bordetella parapertussis	GCF_009627735.1	1	0	0	No
Bordetella parapertussis	GCF_009627755.1	1	0	0	No
Bordetella parapertussis	GCF_012974185.1	1	0	0	No
Bordetella parapertussis	GCF_012974225.1	1	0	0	No
Bordetella parapertussis	GCF_016804265.1	1	0	0	No
Bordetella parapertussis	GCF_017357185.1	1	0	0	No
Bordetella parapertussis	GCF_900636935.1	1	0	0	No
Bordetella parapertussis	GCF_901482575.1	1	0	0	No
Bordetella pertussis	GCF_001307525.1	1	0	0	No
Bordetella pertussis	GCF_001307565.1	1	0	0	No
Bordetella pertussis	GCF_001307585.1	1	0	0	No
Bordetella pertussis	GCF_001307605.1	1	0	0	No
Bordetella pertussis	GCF_001307625.1	1	0	0	No
Bordetella pertussis	GCF_001307645.1	1	0	0	No
Bordetella pertussis	GCF_001307665.1	1	0	0	No
Bordetella pertussis	GCF_001307685.1	1	0	0	No
Bordetella pertussis	GCF_001307705.1	1	0	0	No
Bordetella pertussis	GCF_001307725.1	1	0	0	No
Bordetella pertussis	GCF_001307745.1	1	0	0	No
Bordetella pertussis	GCF_001509895.1	1	0	0	No
Bordetella pertussis	GCF_001509915.1	1	0	0	No
Bordetella pertussis	GCF_001605035.1	1	0	0	No
Bordetella pertussis	GCF_001605055.1	1	0	0	No
Bordetella pertussis	GCF_001605075.1	1	0	0	No
Bordetella pertussis	GCF_001605095.1	1	0	0	No
Bordetella pertussis	GCF_001605115.1	1	0	0	No
Bordetella pertussis	GCF_001605135.1	1	0	0	No
Bordetella pertussis	GCF_001605155.1	1	0	0	No
Bordetella pertussis	GCF_001605175.1	1	0	0	No
Bordetella pertussis	GCF_001605195.1	1	0	0	No
Bordetella pertussis	GCF_001605215.1	1	0	0	No
Bordetella pertussis	GCF_001605235.1	1	0	0	No
Bordetella pertussis	GCF_001605255.1	1	0	0	No
Bordetella pertussis	GCF_001605275.1	1	0	0	No
Bordetella pertussis	GCF_001605295.1	1	0	0	No
Bordetella pertussis	GCF_001605345.1	1	0	0	No
Bordetella pertussis	GCF_001605365.1	1	0	0	No
Bordetella pertussis	GCF_001605385.1	1	0	0	No
Bordetella pertussis	GCF_001605405.1	1	0	0	No
Bordetella pertussis	GCF_001605425.1	1	0	0	No
Bordetella pertussis	GCF_001605445.1	1	0	0	No
Bordetella pertussis	GCF_001605465.1	1	0	0	No
Bordetella pertussis	GCF_001605485.1	1	0	0	No
Bordetella pertussis	GCF_001605505.1	1	0	0	No
Bordetella pertussis	GCF_001605525.1	1	0	0	No
Bordetella pertussis	GCF_001605545.1	1	0	0	No
Bordetella pertussis	GCF_001605565.1	1	0	0	No
Bordetella pertussis	GCF_001605585.1	1	0	0	No
Bordetella pertussis	GCF_001605605.1	1	0	0	No
Bordetella pertussis	GCF_001605625.1	1	0	0	No
Bordetella pertussis	GCF_001605645.1	1	0	0	No
Bordetella pertussis	GCF_001605665.1	1	0	0	No
Bordetella pertussis	GCF_001605685.1	1	0	0	No
Bordetella pertussis	GCF_001605705.1	1	0	0	No
Bordetella pertussis	GCF_001628735.1	1	0	0	No
Bordetella pertussis	GCF_001686365.1	1	0	0	No
Bordetella pertussis	GCF_001686405.1	1	0	0	No
Bordetella pertussis	GCF_001686425.1	1	0	0	No
Bordetella pertussis	GCF_001686445.1	1	0	0	No
Bordetella pertussis	GCF_001686465.1	1	0	0	No
Bordetella pertussis	GCF_001686485.1	1	0	0	No
Bordetella pertussis	GCF_001686505.1	1	0	0	No
Bordetella pertussis	GCF_001686525.1	1	0	0	No
Bordetella pertussis	GCF_001686545.1	1	0	0	No
Bordetella pertussis	GCF_001686565.1	1	0	0	No
Bordetella pertussis	GCF_001686585.1	1	0	0	No
Bordetella pertussis	GCF_001686605.1	1	0	0	No
Bordetella pertussis	GCF_001686625.1	1	0	0	No
Bordetella pertussis	GCF_001687385.1	1	0	0	No
Bordetella pertussis	GCF_001687405.1	1	0	0	No
Bordetella pertussis	GCF_001831395.1	1	0	0	No
Bordetella pertussis	GCF_001831415.1	1	0	0	No
Bordetella pertussis	GCF_001831435.1	1	0	0	No
Bordetella pertussis	GCF_001831455.1	1	0	0	No
Bordetella pertussis	GCF_001984925.1	1	0	0	No
Bordetella pertussis	GCF_001984945.1	1	0	0	No
Bordetella pertussis	GCF_001984965.1	1	0	0	No
Bordetella pertussis	GCF_001984985.1	1	0	0	No
Bordetella pertussis	GCF_001985005.1	1	0	0	No
Bordetella pertussis	GCF_001985025.1	1	0	0	No
Bordetella pertussis	GCF_001985045.1	1	0	0	No
Bordetella pertussis	GCF_001985065.1	1	0	0	No
Bordetella pertussis	GCF_001985085.1	1	0	0	No
Bordetella pertussis	GCF_001985105.1	1	0	0	No
Bordetella pertussis	GCF_001985125.1	1	0	0	No
Bordetella pertussis	GCF_001985145.1	1	0	0	No
Bordetella pertussis	GCF_001985165.1	1	0	0	No
Bordetella pertussis	GCF_001985185.1	1	0	0	No
Bordetella pertussis	GCF_001985205.1	1	0	0	No
Bordetella pertussis	GCF_001985225.1	1	0	0	No
Bordetella pertussis	GCF_001985245.1	1	0	0	No
Bordetella pertussis	GCF_001985265.1	1	0	0	No
Bordetella pertussis	GCF_001985285.1	1	0	0	No
Bordetella pertussis	GCF_001985305.1	1	0	0	No
Bordetella pertussis	GCF_001985325.1	1	0	0	No
Bordetella pertussis	GCF_001985345.1	1	0	0	No
Bordetella pertussis	GCF_001985365.1	1	0	0	No
Bordetella pertussis	GCF_001985385.1	1	0	0	No
Bordetella pertussis	GCF_001985405.1	1	0	0	No
Bordetella pertussis	GCF_001985425.1	1	0	0	No
Bordetella pertussis	GCF_001985445.1	1	0	0	No
Bordetella pertussis	GCF_001985465.1	1	0	0	No
Bordetella pertussis	GCF_001985485.1	1	0	0	No
Bordetella pertussis	GCF_001985505.1	1	0	0	No
Bordetella pertussis	GCF_001985525.1	1	0	0	No
Bordetella pertussis	GCF_001985545.1	1	0	0	No
Bordetella pertussis	GCF_001985565.1	1	0	0	No
Bordetella pertussis	GCF_001985585.1	1	0	0	No
Bordetella pertussis	GCF_001985605.1	1	0	0	No
Bordetella pertussis	GCF_001985625.1	1	0	0	No
Bordetella pertussis	GCF_001985645.1	1	0	0	No
Bordetella pertussis	GCF_001985665.1	1	0	0	No
Bordetella pertussis	GCF_001985685.1	1	0	0	No
Bordetella pertussis	GCF_001985705.1	1	0	0	No
Bordetella pertussis	GCF_001985725.1	1	0	0	No
Bordetella pertussis	GCF_001985745.1	1	0	0	No
Bordetella pertussis	GCF_001985765.1	1	0	0	No
Bordetella pertussis	GCF_001985785.1	1	0	0	No
Bordetella pertussis	GCF_001985805.1	1	0	0	No
Bordetella pertussis	GCF_001985825.1	1	0	0	No
Bordetella pertussis	GCF_001985845.1	1	0	0	No
Bordetella pertussis	GCF_001985865.1	1	0	0	No
Bordetella pertussis	GCF_001985885.1	1	0	0	No
Bordetella pertussis	GCF_001985905.1	1	0	0	No
Bordetella pertussis	GCF_001985925.1	1	0	0	No
Bordetella pertussis	GCF_001985945.1	1	0	0	No
Bordetella pertussis	GCF_001985965.1	1	0	0	No
Bordetella pertussis	GCF_001985985.1	1	0	0	No
Bordetella pertussis	GCF_001986005.1	1	0	0	No
Bordetella pertussis	GCF_001986025.1	1	0	0	No
Bordetella pertussis	GCF_001986045.1	1	0	0	No
Bordetella pertussis	GCF_001986065.1	1	0	0	No
Bordetella pertussis	GCF_001986085.1	1	0	0	No
Bordetella pertussis	GCF_001986105.1	1	0	0	No
Bordetella pertussis	GCF_001986155.1	1	0	0	No
Bordetella pertussis	GCF_001986175.1	1	0	0	No
Bordetella pertussis	GCF_001986195.1	1	0	0	No
Bordetella pertussis	GCF_001986215.1	1	0	0	No
Bordetella pertussis	GCF_001986235.1	1	0	0	No
Bordetella pertussis	GCF_001986255.1	1	0	0	No
Bordetella pertussis	GCF_001986275.1	1	0	0	No
Bordetella pertussis	GCF_001986295.1	1	0	0	No
Bordetella pertussis	GCF_001986315.1	1	0	0	No
Bordetella pertussis	GCF_001986335.1	1	0	0	No
Bordetella pertussis	GCF_001986355.1	1	0	0	No
Bordetella pertussis	GCF_001986375.1	1	0	0	No
Bordetella pertussis	GCF_001986415.1	1	0	0	No
Bordetella pertussis	GCF_001986435.1	1	0	0	No
Bordetella pertussis	GCF_001986455.1	1	0	0	No
Bordetella pertussis	GCF_001986475.1	1	0	0	No
Bordetella pertussis	GCF_001986495.1	1	0	0	No
Bordetella pertussis	GCF_001986515.1	1	0	0	No
Bordetella pertussis	GCF_001986535.1	1	0	0	No
Bordetella pertussis	GCF_001986555.1	1	0	0	No
Bordetella pertussis	GCF_001986575.1	1	0	0	No
Bordetella pertussis	GCF_001986595.1	1	0	0	No
Bordetella pertussis	GCF_001986615.1	1	0	0	No
Bordetella pertussis	GCF_001986635.1	1	0	0	No
Bordetella pertussis	GCF_001986655.1	1	0	0	No
Bordetella pertussis	GCF_001986675.1	1	0	0	No
Bordetella pertussis	GCF_001986695.1	1	0	0	No
Bordetella pertussis	GCF_001986715.1	1	0	0	No
Bordetella pertussis	GCF_001986735.1	1	0	0	No
Bordetella pertussis	GCF_001986755.1	1	0	0	No
Bordetella pertussis	GCF_001986775.1	1	0	0	No
Bordetella pertussis	GCF_001986795.1	1	0	0	No
Bordetella pertussis	GCF_001986815.1	1	0	0	No
Bordetella pertussis	GCF_001986835.1	1	0	0	No
Bordetella pertussis	GCF_001986855.1	1	0	0	No
Bordetella pertussis	GCF_001986875.1	1	0	0	No
Bordetella pertussis	GCF_001986895.1	1	0	0	No
Bordetella pertussis	GCF_001986915.1	1	0	0	No
Bordetella pertussis	GCF_001986935.1	1	0	0	No
Bordetella pertussis	GCF_001986955.1	1	0	0	No
Bordetella pertussis	GCF_001986975.1	1	0	0	No
Bordetella pertussis	GCF_001986995.1	1	0	0	No
Bordetella pertussis	GCF_001987015.1	1	0	0	No
Bordetella pertussis	GCF_001987035.1	1	0	0	No
Bordetella pertussis	GCF_001987055.1	1	0	0	No
Bordetella pertussis	GCF_001987075.1	1	0	0	No
Bordetella pertussis	GCF_001987095.1	1	0	0	No
Bordetella pertussis	GCF_001987115.1	1	0	0	No
Bordetella pertussis	GCF_001987135.1	1	0	0	No
Bordetella pertussis	GCF_001987155.1	1	0	0	No
Bordetella pertussis	GCF_001987175.1	1	0	0	No
Bordetella pertussis	GCF_001987195.1	1	0	0	No
Bordetella pertussis	GCF_001987215.1	1	0	0	No
Bordetella pertussis	GCF_001987235.1	1	0	0	No
Bordetella pertussis	GCF_001987255.1	1	0	0	No
Bordetella pertussis	GCF_001987275.1	1	0	0	No
Bordetella pertussis	GCF_001987295.1	1	0	0	No
Bordetella pertussis	GCF_001987315.1	1	0	0	No
Bordetella pertussis	GCF_001987335.1	1	0	0	No
Bordetella pertussis	GCF_001987355.1	1	0	0	No
Bordetella pertussis	GCF_001987375.1	1	0	0	No
Bordetella pertussis	GCF_001987395.1	1	0	0	No
Bordetella pertussis	GCF_001987415.1	1	0	0	No
Bordetella pertussis	GCF_001987435.1	1	0	0	No
Bordetella pertussis	GCF_001987455.1	1	0	0	No
Bordetella pertussis	GCF_001987475.1	1	0	0	No
Bordetella pertussis	GCF_001987495.1	1	0	0	No
Bordetella pertussis	GCF_001987515.1	1	0	0	No
Bordetella pertussis	GCF_001987535.1	1	0	0	No
Bordetella pertussis	GCF_001987555.1	1	0	0	No
Bordetella pertussis	GCF_001987575.1	1	0	0	No
Bordetella pertussis	GCF_001987595.1	1	0	0	No
Bordetella pertussis	GCF_001987615.1	1	0	0	No
Bordetella pertussis	GCF_001987635.1	1	0	0	No
Bordetella pertussis	GCF_001987655.1	1	0	0	No
Bordetella pertussis	GCF_001987675.1	1	0	0	No
Bordetella pertussis	GCF_001987695.1	1	0	0	No
Bordetella pertussis	GCF_001987715.1	1	0	0	No
Bordetella pertussis	GCF_001987735.1	1	0	0	No
Bordetella pertussis	GCF_001987755.1	1	0	0	No
Bordetella pertussis	GCF_001987775.1	1	0	0	No
Bordetella pertussis	GCF_001987795.1	1	0	0	No
Bordetella pertussis	GCF_001987815.1	1	0	0	No
Bordetella pertussis	GCF_001987835.1	1	0	0	No
Bordetella pertussis	GCF_001987855.1	1	0	0	No
Bordetella pertussis	GCF_001987875.1	1	0	0	No
Bordetella pertussis	GCF_001987895.1	1	0	0	No
Bordetella pertussis	GCF_001987915.1	1	0	0	No
Bordetella pertussis	GCF_001987935.1	1	0	0	No
Bordetella pertussis	GCF_001987955.1	1	0	0	No
Bordetella pertussis	GCF_001987975.1	1	0	0	No
Bordetella pertussis	GCF_001987995.1	1	0	0	No
Bordetella pertussis	GCF_001988015.1	1	0	0	No
Bordetella pertussis	GCF_001988035.1	1	0	0	No
Bordetella pertussis	GCF_001988055.1	1	0	0	No
Bordetella pertussis	GCF_001988075.1	1	0	0	No
Bordetella pertussis	GCF_001988095.1	1	0	0	No
Bordetella pertussis	GCF_001988115.1	1	0	0	No
Bordetella pertussis	GCF_001988135.1	1	0	0	No
Bordetella pertussis	GCF_001988155.1	1	0	0	No
Bordetella pertussis	GCF_001988175.1	1	0	0	No
Bordetella pertussis	GCF_001988195.1	1	0	0	No
Bordetella pertussis	GCF_001988215.1	1	0	0	No
Bordetella pertussis	GCF_001988235.1	1	0	0	No
Bordetella pertussis	GCF_001988255.1	1	0	0	No
Bordetella pertussis	GCF_001988275.1	1	0	0	No
Bordetella pertussis	GCF_001988295.1	1	0	0	No
Bordetella pertussis	GCF_001988315.1	1	0	0	No
Bordetella pertussis	GCF_001988335.1	1	0	0	No
Bordetella pertussis	GCF_001988355.1	1	0	0	No
Bordetella pertussis	GCF_001988375.1	1	0	0	No
Bordetella pertussis	GCF_001988395.1	1	0	0	No
Bordetella pertussis	GCF_001988415.1	1	0	0	No
Bordetella pertussis	GCF_001988435.1	1	0	0	No
Bordetella pertussis	GCF_001988455.1	1	0	0	No
Bordetella pertussis	GCF_001988475.1	1	0	0	No
Bordetella pertussis	GCF_001988495.1	1	0	0	No
Bordetella pertussis	GCF_001988515.1	1	0	0	No
Bordetella pertussis	GCF_001988535.1	1	0	0	No
Bordetella pertussis	GCF_001988555.1	1	0	0	No
Bordetella pertussis	GCF_001988575.1	1	0	0	No
Bordetella pertussis	GCF_001988595.1	1	0	0	No
Bordetella pertussis	GCF_001988615.1	1	0	0	No
Bordetella pertussis	GCF_001988635.1	1	0	0	No
Bordetella pertussis	GCF_001988655.1	1	0	0	No
Bordetella pertussis	GCF_001988675.1	1	0	0	No
Bordetella pertussis	GCF_001988695.1	1	0	0	No
Bordetella pertussis	GCF_001988715.1	1	0	0	No
Bordetella pertussis	GCF_001988735.1	1	0	0	No
Bordetella pertussis	GCF_001988755.1	1	0	0	No
Bordetella pertussis	GCF_001988775.1	1	0	0	No
Bordetella pertussis	GCF_001988795.1	1	0	0	No
Bordetella pertussis	GCF_001988815.1	1	0	0	No
Bordetella pertussis	GCF_001988835.1	1	0	0	No
Bordetella pertussis	GCF_001988855.1	1	0	0	No
Bordetella pertussis	GCF_001988875.1	1	0	0	No
Bordetella pertussis	GCF_001988895.1	1	0	0	No
Bordetella pertussis	GCF_001988915.1	1	0	0	No
Bordetella pertussis	GCF_001988995.1	1	0	0	No
Bordetella pertussis	GCF_001989015.1	1	0	0	No
Bordetella pertussis	GCF_001989035.1	1	0	0	No
Bordetella pertussis	GCF_001989055.1	1	0	0	No
Bordetella pertussis	GCF_001989075.1	1	0	0	No
Bordetella pertussis	GCF_001989095.1	1	0	0	No
Bordetella pertussis	GCF_001989115.1	1	0	0	No
Bordetella pertussis	GCF_001989135.1	1	0	0	No
Bordetella pertussis	GCF_001989155.1	1	0	0	No
Bordetella pertussis	GCF_001989175.1	1	0	0	No
Bordetella pertussis	GCF_001989195.1	1	0	0	No
Bordetella pertussis	GCF_001989215.1	1	0	0	No
Bordetella pertussis	GCF_001989235.1	1	0	0	No
Bordetella pertussis	GCF_001989255.1	1	0	0	No
Bordetella pertussis	GCF_001989275.1	1	0	0	No
Bordetella pertussis	GCF_001989295.1	1	0	0	No
Bordetella pertussis	GCF_001989315.1	1	0	0	No
Bordetella pertussis	GCF_001989335.1	1	0	0	No
Bordetella pertussis	GCF_002018515.1	1	0	0	No
Bordetella pertussis	GCF_002021795.1	1	0	0	No
Bordetella pertussis	GCF_002068675.1	1	0	0	No
Bordetella pertussis	GCF_002068975.1	1	0	0	No
Bordetella pertussis	GCF_002069155.1	1	0	0	No
Bordetella pertussis	GCF_002240435.1	1	0	0	No
Bordetella pertussis	GCF_002240475.1	1	0	0	No
Bordetella pertussis	GCF_002240495.1	1	0	0	No
Bordetella pertussis	GCF_002240515.1	1	0	0	No
Bordetella pertussis	GCF_002285955.1	1	0	0	No
Bordetella pertussis	GCF_002285975.1	1	0	0	No
Bordetella pertussis	GCF_002285995.1	1	0	0	No
Bordetella pertussis	GCF_002286015.1	1	0	0	No
Bordetella pertussis	GCF_002286035.1	1	0	0	No
Bordetella pertussis	GCF_002286055.1	1	0	0	No
Bordetella pertussis	GCF_002286075.1	1	0	0	No
Bordetella pertussis	GCF_002286095.1	1	0	0	No
Bordetella pertussis	GCF_002286115.1	1	0	0	No
Bordetella pertussis	GCF_002286135.1	1	0	0	No
Bordetella pertussis	GCF_002286155.1	1	0	0	No
Bordetella pertussis	GCF_002286175.1	1	0	0	No
Bordetella pertussis	GCF_002286295.1	1	0	0	No
Bordetella pertussis	GCF_002286315.1	1	0	0	No
Bordetella pertussis	GCF_002286335.1	1	0	0	No
Bordetella pertussis	GCF_002286355.1	1	0	0	No
Bordetella pertussis	GCF_002286375.1	1	0	0	No
Bordetella pertussis	GCF_002310915.1	1	0	0	No
Bordetella pertussis	GCF_002442615.1	1	0	0	No
Bordetella pertussis	GCF_002442635.1	1	0	0	No
Bordetella pertussis	GCF_002442675.1	1	0	0	No
Bordetella pertussis	GCF_002442695.1	1	0	0	No
Bordetella pertussis	GCF_002442715.1	1	0	0	No
Bordetella pertussis	GCF_002442735.1	1	0	0	No
Bordetella pertussis	GCF_002442775.1	1	0	0	No
Bordetella pertussis	GCF_002442795.1	1	0	0	No
Bordetella pertussis	GCF_002442815.1	1	0	0	No
Bordetella pertussis	GCF_002859205.1	1	0	0	No
Bordetella pertussis	GCF_002859565.1	1	0	0	No
Bordetella pertussis	GCF_002859585.1	1	0	0	No
Bordetella pertussis	GCF_002859605.1	1	0	0	No
Bordetella pertussis	GCF_002859625.1	1	0	0	No
Bordetella pertussis	GCF_002859645.1	1	0	0	No
Bordetella pertussis	GCF_002859665.1	1	0	0	No
Bordetella pertussis	GCF_002859685.1	1	0	0	No
Bordetella pertussis	GCF_002859705.1	1	0	0	No
Bordetella pertussis	GCF_002859725.1	1	0	0	No
Bordetella pertussis	GCF_002859745.1	1	0	0	No
Bordetella pertussis	GCF_002859765.1	1	0	0	No
Bordetella pertussis	GCF_002859785.1	1	0	0	No
Bordetella pertussis	GCF_002859805.1	1	0	0	No
Bordetella pertussis	GCF_002859825.1	1	0	0	No
Bordetella pertussis	GCF_002892665.1	1	0	0	No
Bordetella pertussis	GCF_002892685.1	1	0	0	No
Bordetella pertussis	GCF_002892705.1	1	0	0	No
Bordetella pertussis	GCF_002892725.1	1	0	0	No
Bordetella pertussis	GCF_002892745.1	1	0	0	No
Bordetella pertussis	GCF_002892765.1	1	0	0	No
Bordetella pertussis	GCF_003355025.1	1	0	0	No
Bordetella pertussis	GCF_003355045.1	1	0	0	No
Bordetella pertussis	GCF_003355065.1	1	0	0	No
Bordetella pertussis	GCF_003355085.1	1	0	0	No
Bordetella pertussis	GCF_003431345.1	1	0	0	No
Bordetella pertussis	GCF_003855595.1	1	0	0	No
Bordetella pertussis	GCF_003860305.1	1	0	0	No
Bordetella pertussis	GCF_003991035.1	1	0	0	No
Bordetella pertussis	GCF_003991055.1	1	0	0	No
Bordetella pertussis	GCF_003991095.1	1	0	0	No
Bordetella pertussis	GCF_004006615.1	1	0	0	No
Bordetella pertussis	GCF_004007095.1	1	0	0	No
Bordetella pertussis	GCF_004007155.1	1	0	0	No
Bordetella pertussis	GCF_004007215.1	1	0	0	No
Bordetella pertussis	GCF_004007275.1	1	0	0	No
Bordetella pertussis	GCF_004007335.1	1	0	0	No
Bordetella pertussis	GCF_004007415.1	1	0	0	No
Bordetella pertussis	GCF_004007475.1	1	0	0	No
Bordetella pertussis	GCF_004007535.1	1	0	0	No
Bordetella pertussis	GCF_004007625.1	1	0	0	No
Bordetella pertussis	GCF_004008415.1	1	0	0	No
Bordetella pertussis	GCF_004008475.1	1	0	0	No
Bordetella pertussis	GCF_004008555.1	1	0	0	No
Bordetella pertussis	GCF_004008595.1	1	0	0	No
Bordetella pertussis	GCF_004008655.1	1	0	0	No
Bordetella pertussis	GCF_004008715.1	1	0	0	No
Bordetella pertussis	GCF_004008795.1	1	0	0	No
Bordetella pertussis	GCF_004008855.1	1	0	0	No
Bordetella pertussis	GCF_004008915.1	1	0	0	No
Bordetella pertussis	GCF_004008935.1	1	0	0	No
Bordetella pertussis	GCF_004008955.1	1	0	0	No
Bordetella pertussis	GCF_004008975.1	1	0	0	No
Bordetella pertussis	GCF_004008995.1	1	0	0	No
Bordetella pertussis	GCF_004009015.1	1	0	0	No
Bordetella pertussis	GCF_004009035.1	1	0	0	No
Bordetella pertussis	GCF_004009055.1	1	0	0	No
Bordetella pertussis	GCF_004009075.1	1	0	0	No
Bordetella pertussis	GCF_004009095.1	1	0	0	No
Bordetella pertussis	GCF_004009115.1	1	0	0	No
Bordetella pertussis	GCF_004009135.1	1	0	0	No
Bordetella pertussis	GCF_004009155.1	1	0	0	No
Bordetella pertussis	GCF_004009175.1	1	0	0	No
Bordetella pertussis	GCF_004009195.1	1	0	0	No
Bordetella pertussis	GCF_004009215.1	1	0	0	No
Bordetella pertussis	GCF_004009235.1	1	0	0	No
Bordetella pertussis	GCF_004009255.1	1	0	0	No
Bordetella pertussis	GCF_004009275.1	1	0	0	No
Bordetella pertussis	GCF_004009295.1	1	0	0	No
Bordetella pertussis	GCF_004009315.1	1	0	0	No
Bordetella pertussis	GCF_004009335.1	1	0	0	No
Bordetella pertussis	GCF_004009355.1	1	0	0	No
Bordetella pertussis	GCF_004009375.1	1	0	0	No
Bordetella pertussis	GCF_004009395.1	1	0	0	No
Bordetella pertussis	GCF_004009415.1	1	0	0	No
Bordetella pertussis	GCF_004009435.1	1	0	0	No
Bordetella pertussis	GCF_004009455.1	1	0	0	No
Bordetella pertussis	GCF_004009475.1	1	0	0	No
Bordetella pertussis	GCF_004009495.1	1	0	0	No
Bordetella pertussis	GCF_004009515.1	1	0	0	No
Bordetella pertussis	GCF_004009535.1	1	0	0	No
Bordetella pertussis	GCF_004009555.1	1	0	0	No
Bordetella pertussis	GCF_004009575.1	1	0	0	No
Bordetella pertussis	GCF_004009595.1	1	0	0	No
Bordetella pertussis	GCF_004009655.1	1	0	0	No
Bordetella pertussis	GCF_004009675.1	1	0	0	No
Bordetella pertussis	GCF_004009695.1	1	0	0	No
Bordetella pertussis	GCF_004009715.1	1	0	0	No
Bordetella pertussis	GCF_004009735.1	1	0	0	No
Bordetella pertussis	GCF_004009775.1	1	0	0	No
Bordetella pertussis	GCF_004009795.1	1	0	0	No
Bordetella pertussis	GCF_004009815.1	1	0	0	No
Bordetella pertussis	GCF_004634585.1	1	0	0	No
Bordetella pertussis	GCF_004634605.1	1	0	0	No
Bordetella pertussis	GCF_004634625.1	1	0	0	No
Bordetella pertussis	GCF_004634645.1	1	0	0	No
Bordetella pertussis	GCF_004634665.1	1	0	0	No
Bordetella pertussis	GCF_004634685.1	1	0	0	No
Bordetella pertussis	GCF_004634705.1	1	0	0	No
Bordetella pertussis	GCF_004634725.1	1	0	0	No
Bordetella pertussis	GCF_004634745.1	1	0	0	No
Bordetella pertussis	GCF_004634765.1	1	0	0	No
Bordetella pertussis	GCF_004634785.1	1	0	0	No
Bordetella pertussis	GCF_004634805.1	1	0	0	No
Bordetella pertussis	GCF_004634825.1	1	0	0	No
Bordetella pertussis	GCF_004634845.1	1	0	0	No
Bordetella pertussis	GCF_004634865.1	1	0	0	No
Bordetella pertussis	GCF_004634885.1	1	0	0	No
Bordetella pertussis	GCF_004634905.1	1	0	0	No
Bordetella pertussis	GCF_004634925.1	1	0	0	No
Bordetella pertussis	GCF_004635085.1	1	0	0	No
Bordetella pertussis	GCF_004635105.1	1	0	0	No
Bordetella pertussis	GCF_004635125.1	1	0	0	No
Bordetella pertussis	GCF_004635145.1	1	0	0	No
Bordetella pertussis	GCF_004635165.1	1	0	0	No
Bordetella pertussis	GCF_004635185.1	1	0	0	No
Bordetella pertussis	GCF_004635205.1	1	0	0	No
Bordetella pertussis	GCF_004635225.1	1	0	0	No
Bordetella pertussis	GCF_004635245.1	1	0	0	No
Bordetella pertussis	GCF_004635265.1	1	0	0	No
Bordetella pertussis	GCF_004635285.1	1	0	0	No
Bordetella pertussis	GCF_004635305.1	1	0	0	No
Bordetella pertussis	GCF_004635325.1	1	0	0	No
Bordetella pertussis	GCF_004635345.1	1	0	0	No
Bordetella pertussis	GCF_004635365.1	1	0	0	No
Bordetella pertussis	GCF_004635405.1	1	0	0	No
Bordetella pertussis	GCF_004635425.1	1	0	0	No
Bordetella pertussis	GCF_004635445.1	1	0	0	No
Bordetella pertussis	GCF_004635465.1	1	0	0	No
Bordetella pertussis	GCF_004635485.1	1	0	0	No
Bordetella pertussis	GCF_004635505.1	1	0	0	No
Bordetella pertussis	GCF_004635525.1	1	0	0	No
Bordetella pertussis	GCF_004635545.1	1	0	0	No
Bordetella pertussis	GCF_004635565.1	1	0	0	No
Bordetella pertussis	GCF_004635585.1	1	0	0	No
Bordetella pertussis	GCF_004635605.1	1	0	0	No
Bordetella pertussis	GCF_004635625.1	1	0	0	No
Bordetella pertussis	GCF_004635645.1	1	0	0	No
Bordetella pertussis	GCF_004635665.1	1	0	0	No
Bordetella pertussis	GCF_004635705.1	1	0	0	No
Bordetella pertussis	GCF_004635725.1	1	0	0	No
Bordetella pertussis	GCF_004635745.1	1	0	0	No
Bordetella pertussis	GCF_004635765.1	1	0	0	No
Bordetella pertussis	GCF_004635785.1	1	0	0	No
Bordetella pertussis	GCF_004635805.1	1	0	0	No
Bordetella pertussis	GCF_004635825.1	1	0	0	No
Bordetella pertussis	GCF_004635845.1	1	0	0	No
Bordetella pertussis	GCF_004635865.1	1	0	0	No
Bordetella pertussis	GCF_004635885.1	1	0	0	No
Bordetella pertussis	GCF_004635905.1	1	0	0	No
Bordetella pertussis	GCF_004635925.1	1	0	0	No
Bordetella pertussis	GCF_004635945.1	1	0	0	No
Bordetella pertussis	GCF_004635965.1	1	0	0	No
Bordetella pertussis	GCF_004635985.1	1	0	0	No
Bordetella pertussis	GCF_004636005.1	1	0	0	No
Bordetella pertussis	GCF_004636025.1	1	0	0	No
Bordetella pertussis	GCF_004636045.1	1	0	0	No
Bordetella pertussis	GCF_004636065.1	1	0	0	No
Bordetella pertussis	GCF_004636085.1	1	0	0	No
Bordetella pertussis	GCF_004636105.1	1	0	0	No
Bordetella pertussis	GCF_004636125.1	1	0	0	No
Bordetella pertussis	GCF_004636145.1	1	0	0	No
Bordetella pertussis	GCF_004636165.1	1	0	0	No
Bordetella pertussis	GCF_004636185.1	1	0	0	No
Bordetella pertussis	GCF_004636205.1	1	0	0	No
Bordetella pertussis	GCF_004636225.1	1	0	0	No
Bordetella pertussis	GCF_004636245.1	1	0	0	No
Bordetella pertussis	GCF_004636265.1	1	0	0	No
Bordetella pertussis	GCF_004636285.1	1	0	0	No
Bordetella pertussis	GCF_004636305.1	1	0	0	No
Bordetella pertussis	GCF_004636325.1	1	0	0	No
Bordetella pertussis	GCF_004636345.1	1	0	0	No
Bordetella pertussis	GCF_004636365.1	1	0	0	No
Bordetella pertussis	GCF_004636385.1	1	0	0	No
Bordetella pertussis	GCF_004636405.1	1	0	0	No
Bordetella pertussis	GCF_004636425.1	1	0	0	No
Bordetella pertussis	GCF_004636445.1	1	0	0	No
Bordetella pertussis	GCF_004636465.1	1	0	0	No
Bordetella pertussis	GCF_004636485.1	1	0	0	No
Bordetella pertussis	GCF_004636505.1	1	0	0	No
Bordetella pertussis	GCF_004636525.1	1	0	0	No
Bordetella pertussis	GCF_004636545.1	1	0	0	No
Bordetella pertussis	GCF_004636565.1	1	0	0	No
Bordetella pertussis	GCF_004636785.1	1	0	0	No
Bordetella pertussis	GCF_004636805.1	1	0	0	No
Bordetella pertussis	GCF_004636825.1	1	0	0	No
Bordetella pertussis	GCF_004636845.1	1	0	0	No
Bordetella pertussis	GCF_004636865.1	1	0	0	No
Bordetella pertussis	GCF_004636885.1	1	0	0	No
Bordetella pertussis	GCF_004636905.1	1	0	0	No
Bordetella pertussis	GCF_004636925.1	1	0	0	No
Bordetella pertussis	GCF_004636945.1	1	0	0	No
Bordetella pertussis	GCF_004636965.1	1	0	0	No
Bordetella pertussis	GCF_004636985.1	1	0	0	No
Bordetella pertussis	GCF_004637005.1	1	0	0	No
Bordetella pertussis	GCF_004637025.1	1	0	0	No
Bordetella pertussis	GCF_004637045.1	1	0	0	No
Bordetella pertussis	GCF_004637065.1	1	0	0	No
Bordetella pertussis	GCF_004637085.1	1	0	0	No
Bordetella pertussis	GCF_004637105.1	1	0	0	No
Bordetella pertussis	GCF_004637145.1	1	0	0	No
Bordetella pertussis	GCF_004637165.1	1	0	0	No
Bordetella pertussis	GCF_004637185.1	1	0	0	No
Bordetella pertussis	GCF_004637205.1	1	0	0	No
Bordetella pertussis	GCF_004637225.1	1	0	0	No
Bordetella pertussis	GCF_004637245.1	1	0	0	No
Bordetella pertussis	GCF_004637265.1	1	0	0	No
Bordetella pertussis	GCF_004771055.1	1	0	0	No
Bordetella pertussis	GCF_008330005.1	1	0	0	No
Bordetella pertussis	GCF_017357125.1	1	0	0	No
Bordetella pertussis	GCF_017357165.1	1	0	0	No
Bordetella pertussis	GCF_017357205.1	1	0	0	No
Bordetella pertussis	GCF_019974435.1	1	0	0	No
Bordetella pertussis	GCF_022404835.1	1	0	0	No
Bordetella pertussis	GCF_022404855.1	1	0	0	No
Bordetella pertussis	GCF_022406915.1	1	0	0	No
Bordetella pertussis	GCF_022406935.1	1	0	0	No
Bordetella pertussis	GCF_022406975.1	1	0	0	No
Bordetella pertussis	GCF_022406995.1	1	0	0	No
Bordetella pertussis	GCF_022407015.1	1	0	0	No
Bordetella pertussis	GCF_022407075.1	1	0	0	No
Bordetella pertussis	GCF_022407135.1	1	0	0	No
Bordetella pertussis	GCF_022407175.1	1	0	0	No
Bordetella pertussis	GCF_022407235.1	1	0	0	No
Bordetella pertussis	GCF_022407295.1	1	0	0	No
Bordetella pertussis	GCF_022407395.1	1	0	0	No
Bordetella pertussis	GCF_022407515.1	1	0	0	No
Bordetella pertussis	GCF_022407655.1	1	0	0	No
Bordetella pertussis	GCF_022407775.1	1	0	0	No
Bordetella pertussis	GCF_022407895.1	1	0	0	No
Bordetella pertussis	GCF_022408035.1	1	0	0	No
Bordetella pertussis	GCF_022409135.1	1	0	0	No
Bordetella pertussis	GCF_022409175.1	1	0	0	No
Bordetella pertussis	GCF_022409235.1	1	0	0	No
Bordetella pertussis	GCF_022409295.1	1	0	0	No
Bordetella pertussis	GCF_022409315.1	1	0	0	No
Bordetella pertussis	GCF_022409375.1	1	0	0	No
Bordetella pertussis	GCF_022409395.1	1	0	0	No
Bordetella pertussis	GCF_022409415.1	1	0	0	No
Bordetella pertussis	GCF_022409515.1	1	0	0	No
Bordetella pertussis	GCF_022409535.1	1	0	0	No
Bordetella pertussis	GCF_022409575.1	1	0	0	No
Bordetella pertussis	GCF_028747745.1	1	0	0	No
Bordetella pertussis	GCF_900327835.1	1	0	0	No
Bordetella pertussis	GCF_900327845.1	1	0	0	No
Bordetella pertussis	GCF_900327855.1	1	0	0	No
Bordetella pertussis	GCF_900327865.1	1	0	0	No
Bordetella pertussis	GCF_900327875.1	1	0	0	No
Bordetella pertussis	GCF_900465145.1	1	0	0	No
Bordetella pertussis	GCF_900465165.1	1	0	0	No
Bordetella pertussis	GCF_900465175.1	1	0	0	No
Bordetella pertussis	GCF_900465715.1	1	0	0	No
Bordetella pertussis	GCF_900465735.1	1	0	0	No
Bordetella pertussis	GCF_900465745.1	1	0	0	No
Bordetella pertussis	GCF_900465785.1	1	0	0	No
Bordetella pertussis	GCF_900465795.1	1	0	0	No
Bordetella pertussis	GCF_900465925.1	1	0	0	No
Bordetella pertussis	GCF_900475665.1	1	0	0	No
Bordetella pertussis CS	GCF_023612135.1	1	0	0	No
Bordetella sp. H567	GCF_001704295.1	1	0	0	No
Bordetella trematum	GCF_002860045.1	2	0	0	No
Bordetella trematum	GCF_003991115.1	2	0	0	No
Bordetella trematum	GCF_011386965.1	2	0	0	No
Bordetella trematum	GCF_011463375.1	2	0	0	No
Borrelia hermsii	GCF_001598195.1	0	0	0	No
Borrelia hermsii	GCF_020422925.2	0	0	0	No
Borrelia hermsii	GCF_020865525.1	0	0	0	No
Borrelia hermsii DAH	GCF_023035675.1	0	0	0	No
Borrelia hermsii YOR	GCF_023035795.1	0	0	0	No
Borrelia miyamotoi	GCF_000807295.1	0	0	0	No
Borrelia miyamotoi	GCF_002741665.3	0	0	0	No
Borrelia miyamotoi	GCF_002741765.2	0	0	0	No
Borrelia miyamotoi	GCF_002741785.2	0	0	0	No
Borrelia miyamotoi	GCF_002741805.2	0	0	0	No
Borrelia miyamotoi	GCF_002741825.2	0	0	0	No
Borrelia miyamotoi	GCF_002741845.3	0	0	0	No
Borrelia miyamotoi	GCF_004353385.2	0	0	0	No
Borrelia miyamotoi	GCF_004353405.1	0	0	0	No
Borrelia miyamotoi	GCF_004353425.2	0	0	0	No
Borrelia miyamotoi	GCF_004353445.2	0	0	0	No
Borrelia miyamotoi	GCF_004353465.2	0	0	0	No
Borrelia miyamotoi	GCF_004354445.2	0	0	0	No
Borrelia miyamotoi	GCF_027286105.1	0	0	0	No
Borrelia miyamotoi	GCF_027286125.1	0	0	0	No
Borrelia miyamotoi	GCF_027286165.1	0	0	0	No
Borrelia miyamotoi	GCF_027286205.1	0	0	0	No
Borrelia miyamotoi	GCF_027286225.1	0	0	0	No
Borrelia turicatae	GCF_003568645.1	0	0	0	No
Borrelia turicatae	GCF_023035415.1	0	0	0	No
Borreliella afzelii	GCF_026643535.1	0	0	0	No
Borreliella afzelii	GCF_026643555.1	0	0	0	No
Borreliella afzelii	GCF_026643575.1	0	0	0	No
Borreliella afzelii	GCF_026643595.1	0	0	0	No
Borreliella afzelii	GCF_026644015.1	0	0	0	No
Borreliella afzelii	GCF_026644375.1	0	0	0	No
Borreliella afzelii	GCF_026644475.1	0	0	0	No
Borreliella afzelii	GCF_026644635.1	0	0	0	No
Borreliella afzelii	GCF_026644785.1	0	0	0	No
Borreliella bavariensis PBi	GCF_003814425.1	0	0	0	No
Borreliella burgdorferi	GCF_002151465.1	0	0	0	No
Borreliella burgdorferi	GCF_002151485.1	0	0	0	No
Borreliella burgdorferi	GCF_002442595.2	0	0	0	No
Borreliella burgdorferi	GCF_019464575.1	0	0	0	No
Borreliella burgdorferi	GCF_024662155.1	0	0	0	No
Borreliella burgdorferi	GCF_024662175.1	0	0	0	No
Borreliella garinii	GCF_026642295.1	0	0	0	No
Borreliella garinii	GCF_026642335.1	0	0	0	No
Borreliella garinii	GCF_026642375.1	0	0	0	No
Borreliella garinii	GCF_026642515.1	0	0	0	No
Borreliella garinii	GCF_026642535.1	0	0	0	No
Borreliella garinii	GCF_026642555.1	0	0	0	No
Borreliella garinii	GCF_026642795.1	0	0	0	No
Borreliella garinii	GCF_026642855.1	0	0	0	No
Borreliella garinii	GCF_026642955.1	0	0	0	No
Borreliella garinii	GCF_026643035.1	0	0	0	No
Borreliella garinii	GCF_026643075.1	0	0	0	No
Borreliella garinii	GCF_026643175.1	0	0	0	No
Borreliella garinii	GCF_026643255.1	0	0	0	No
Borreliella garinii	GCF_026643295.1	0	0	0	No
Borreliella garinii	GCF_026643355.1	0	0	0	No
Borreliella garinii	GCF_026643375.1	0	0	0	No
Borreliella garinii	GCF_026643395.1	0	0	0	No
Borreliella garinii	GCF_026643415.1	0	0	0	No
Borreliella garinii	GCF_026643435.1	0	0	0	No
Borreliella garinii	GCF_026643455.1	0	0	0	No
Borreliella garinii	GCF_026643475.1	0	0	0	No
Borreliella garinii	GCF_026643495.1	0	0	0	No
Borreliella garinii PBr	GCF_026643515.1	0	0	0	No
Borreliella mayonii	GCF_001936295.1	0	0	0	No
Borreliella mayonii	GCF_001945665.1	0	0	0	No
Brevundimonas sp. 2003-09-23	GCF_029636725.1	1	0	0	No
Brevundimonas vancanneytii	GCF_901421975.1	1	0	0	No
Brevundimonas vesicularis	GCF_002208825.2	1	0	0	No
Brucella abortus	GCF_001043295.1	1	0	0	No
Brucella abortus	GCF_003994435.1	1	0	0	No
Brucella anthropi	GCF_021165815.1	1	0	0	No
Brucella canis	GCF_001715365.1	1	0	0	No
Brucella canis	GCF_001715445.1	1	0	0	No
Brucella melitensis	GCF_001307475.2	1	0	0	No
Brucella melitensis	GCF_001431745.1	1	0	0	No
Brucella melitensis	GCF_001715465.1	1	0	0	No
Brucella melitensis	GCF_001715485.1	1	0	0	No
Brucella melitensis	GCF_002191235.1	1	0	0	No
Brucella melitensis	GCF_002191255.1	1	0	0	No
Brucella melitensis	GCF_002191275.1	1	0	0	No
Brucella melitensis	GCF_002191295.1	1	0	0	No
Brucella melitensis	GCF_002191315.1	1	0	0	No
Brucella melitensis	GCF_002191335.1	1	0	0	No
Brucella melitensis	GCF_002191355.1	1	0	0	No
Brucella melitensis	GCF_002191375.1	1	0	0	No
Brucella melitensis	GCF_002191395.1	1	0	0	No
[truncated: 9,947 more rows]

## Sheet: Table S
genus	No of complete genome	trpB	fldH/aldh4
		P0A879	BL105A_0985	CLOSPO_00316
[Clostridium]	10	4	0	0
[Haemophilus]	27	0	0	0
[Mycobacterium]	1	1	0	0
[Ruminococcus]	5	5	0	0
Abyssicoccus	1	0	0	0
Achromobacter	14	14	0	0
Acidaminococcus	1	1	0	0
Acinetobacter	584	584	0	0
Actinomadura	2	2	0	0
Actinomyces	12	12	0	0
Actinotignum	2	2	0	0
Adlercreutzia	1	0	0	0
Aerococcus	9	6	0	0
Aeromicrobium	1	1	0	0
Aeromonas	55	54	0	0
Agathobacter	1	1	0	0
Aggregatibacter	23	22	0	0
Agrobacterium	3	3	0	0
Agrococcus	1	1	0	0
Akkermansia	60	60	0	0
Alcaligenes	2	2	0	0
Aliarcobacter	3	3	0	0
Alistipes	17	1	0	0
Allocoprobacillus	1	0	0	0
Amedibacterium	1	0	0	0
Amygdalobacter	3	0	0	0
Anaerobutyricum	1	1	0	0
Anaerostipes	7	7	0	0
Anaerotruncus	2	0	0	0
Anaplasma	1	0	0	0
Arachnia	7	7	0	0
Arcanobacterium	1	0	0	0
Arsenicicoccus	1	1	0	0
Arthrobacter	2	2	0	0
Atlantibacter	1	1	0	0
Atopobium	1	1	0	0
Aureimonas	1	1	0	0
Auritidibacter	3	3	0	0
Bacillus	22	22	0	0
Bacteroides	111	105	0	0
Bartonella	15	0	0	0
Bergeyella	2	2	0	0
Bifidobacterium	130	130	95	0
Blautia	8	7	0	0
Bordetella	757	757	0	0
Borrelia	25	0	0	0
Borreliella	41	0	0	0
Brevundimonas	3	3	0	0
Brucella	99	99	0	0
Burkholderia	228	227	0	0
Butyricimonas	2	0	0	0
Butyrivibrio	1	1	0	0
Caballeronia	1	1	0	0
Campylobacter	203	203	0	0
Candidatus	8	2	0	0
Capnocytophaga	26	12	0	0
Catenibacterium	1	0	0	0
Cedecea	2	2	0	0
Cellulosimicrobium	1	1	0	0
Chlamydia	66	54	0	0
Christensenella	1	1	0	0
Chromobacterium	2	2	0	0
Chryseobacterium	23	23	0	0
Citrobacter	74	74	0	0
Claveliimonas	4	0	0	0
Clostridioides	109	0	0	0
Clostridium	25	8	0	10
Cohnella	1	1	0	0
Collinsella	4	0	0	0
Comamonas	4	4	0	0
Companilactobacillus	1	1	0	0
Coprobacter	2	2	0	0
Coprococcus	2	1	0	0
Corynebacterium	102	101	0	0
Coxiella	22	16	0	0
Cronobacter	3	3	0	0
Cruoricaptor	1	0	0	0
Cryptobacterium	1	0	0	0
Cupriavidus	4	4	0	0
Cutibacterium	41	39	0	0
Cysteiniphilum	1	1	0	0
Delftia	1	1	0	0
Dermabacter	3	3	0	0
Dermatobacter	1	1	0	0
Desulfobulbus	1	0	0	0
Desulfomicrobium	1	1	0	0
Desulfovibrio	1	1	0	0
Dialister	2	1	0	0
Dietzia	1	1	0	0
Dolosigranulum	20	0	0	0
Dorea	4	0	0	0
Dysosmobacter	1	0	0	0
Edwardsiella	1	1	0	0
Eggerthella	10	0	0	0
Ehrlichia	7	0	0	0
Eikenella	2	1	0	0
Elizabethkingia	60	59	0	0
Emergencia	2	0	0	0
Empedobacter	1	1	0	0
Enterobacter	317	315	0	0
Enterocloster	2	2	0	0
Enterococcus	326	9	0	0
Epilithonimonas	2	2	0	0
Erysipelothrix	1	0	0	0
Escherichia	1146	1145	0	0
Eubacterium	3	3	0	0
Ezakiella	1	0	0	0
Faecalibacillus	1	1	0	0
Faecalibacterium	20	2	0	0
Fastidiosipila	1	1	0	0
Fenollaria	1	0	0	0
Filifactor	1	0	0	0
Finegoldia	2	0	0	0
Flavonifractor	2	0	0	0
Flintibacter	1	1	0	0
Fluoribacter	1	1	0	0
Francisella	27	27	0	0
Fusobacterium	59	40	0	0
Gardnerella	4	1	0	0
Gemella	6	2	0	0
Gleimia	2	1	0	0
Globicatella	1	0	0	0
Gordonia	1	1	0	0
Granulibacter	9	9	0	0
Granulicatella	2	0	0	0
Grimontia	1	1	0	0
Haematospirillum	1	1	0	0
Haemophilus	97	96	0	0
Hafnia	4	4	0	0
Halomonas	1	1	0	0
Helcococcus	2	2	0	0
Helicobacter	342	342	0	0
Herbaspirillum	4	3	0	0
Heyndrickxia	1	1	0	0
Hoylesella	2	0	0	0
Hungatella	3	3	0	0
Ignavigranum	1	0	0	0
Intestinimonas	1	1	0	0
Janibacter	3	3	0	0
Jonquetella	1	0	0	0
Kaistella	1	1	0	0
Kerstersia	1	1	0	0
Kingella	8	7	0	0
Klebsiella	1443	1442	0	0
Kosakonia	1	1	0	0
Kroppenstedtia	1	1	0	0
Lachnoanaerobaculum	2	2	0	0
Lacticaseibacillus	40	40	0	0
Lactiplantibacillus	26	26	0	0
Lactobacillus	62	3	0	0
Lactococcus	11	3	0	0
Laribacter	1	1	0	0
Latilactobacillus	2	0	0	0
Lautropia	1	1	0	0
Lawsonella	1	1	0	0
Lawsonibacter	1	1	0	0
Leclercia	16	16	0	0
Legionella	47	47	0	0
Leminorella	1	1	0	0
Lentibacillus	1	1	0	0
Leptospira	38	33	0	0
Leptotrichia	5	5	0	0
Ligilactobacillus	9	1	0	0
Limosilactobacillus	38	1	0	0
Listeria	122	122	0	0
Longicatena	1	0	0	0
Lysinibacillus	1	1	0	0
Lysobacter	1	1	0	0
Macrococcus	1	1	0	0
Mageeibacillus	1	0	0	0
Malacoplasma	1	0	0	0
Mammaliicoccus	5	5	0	0
Marvinbryantia	1	1	0	0
Megamonas	3	3	0	0
Megasphaera	1	1	0	0
Metamycoplasma	20	0	0	0
Microbacterium	1	1	0	0
Micrococcus	3	3	0	0
Mixta	1	1	0	0
Mobiluncus	1	0	0	0
Mogibacterium	2	0	0	0
Monoglobus	1	1	0	0
Moraxella	16	16	0	0
Morganella	27	27	0	0
Mycobacterium	552	552	0	0
Mycobacteroides	69	69	0	0
Mycolicibacterium	12	12	0	0
Mycoplasmoides	59	0	0	0
Myroides	5	5	0	0
Neisseria	249	249	0	0
Neoehrlichia	3	0	0	0
Nocardia	9	9	0	0
Nocardioides	1	1	0	0
Nocardiopsis	2	2	0	0
Nosocomiicoccus	1	1	0	0
Odoribacter	2	2	0	0
Oligella	1	1	0	0
Olsenella	2	1	0	0
Orientia	2	0	0	0
Oscillibacter	1	0	0	0
Ottowia	1	1	0	0
Oxalobacter	11	10	0	0
Paenalcaligenes	1	1	0	0
Paenibacillus	10	10	0	0
Paludibacterium	1	1	0	0
Pandoraea	10	10	0	0
Pannonibacter	1	1	0	0
Pantoea	6	6	0	0
Parabacteroides	26	26	0	0
Paraclostridium	1	0	0	0
Paracoccus	5	5	0	0
Parascardovia	1	0	0	0
Parolsenella	1	0	0	0
Parvimonas	9	0	0	0
Pasteurella	9	9	0	0
Pauljensenia	1	1	0	0
Pediococcus	1	0	0	0
Peptacetobacter	1	0	0	0
Peptoniphilus	3	0	0	0
Peterkaempfera	1	1	0	0
Phascolarctobacterium	5	5	0	0
Phocaeicola	17	17	0	0
Phytobacter	1	1	0	0
Planococcus	2	2	0	0
Plesiomonas	1	1	0	0
Pluralibacter	1	1	0	0
Porphyromonas	30	0	0	0
Prescottella	8	8	0	0
Prevotella	51	0	0	0
Priestia	3	3	0	0
Propionibacterium	2	2	0	0
Proteus	50	50	0	0
Providencia	37	37	0	0
Pseudescherichia	1	1	0	0
Pseudoglutamicibacter	1	1	0	0
Pseudomonas	539	539	0	0
Pusillibacter	1	0	0	0
Pyramidobacter	1	0	0	0
Qiania	1	1	0	0
Ralstonia	4	4	0	0
Raoultella	12	12	0	0
Raoultibacter	2	0	0	0
Rhodococcus	1	1	0	0
Rickettsia	8	0	0	0
Romboutsia	1	0	0	0
Roseburia	4	4	0	0
Roseomonas	3	3	0	0
Rothia	5	5	0	0
Ruminococcus	4	4	0	0
Saccharibacillus	1	1	0	0
Salmonella	494	494	0	0
Scandinavium	1	1	0	0
Schaalia	7	4	0	0
Segatella	1	1	0	0
Segniliparus	1	1	0	0
Selenobaculum	1	1	0	0
Selenomonas	8	8	0	0
Sellimonas	1	1	0	0
Serratia	46	46	0	0
Shewanella	17	17	0	0
Shigella	98	97	0	0
Shouchella	1	1	0	0
Simiaoa	1	1	0	0
Simonsiella	1	1	0	0
Skermanella	1	1	0	0
Sneathia	1	0	0	0
Solibaculum	1	1	0	0
Sphingobacterium	4	4	0	0
Sporosarcina	1	1	0	0
Staphylococcus	976	426	0	0
Stenotrophomonas	20	20	0	0
Streptobacillus	1	0	0	0
Streptococcus	596	282	0	0
Streptomyces	2	2	0	0
Stutzerimonas	2	2	0	0
Subdoligranulum	1	0	0	0
Superficieibacter	1	1	0	0
Sutterella	1	1	0	0
Tannerella	3	2	0	0
Thomasclavelia	2	2	0	0
Trabulsiella	1	1	0	0
Treponema	142	0	0	0
Trueperella	1	1	0	0
Turicibacter	1	0	0	0
Ureaplasma	7	0	0	0
Veillonella	8	8	0	0
Vescimonas	2	0	0	0
Vibrio	63	62	0	0
Vitreoscilla	1	1	0	0
Wansuia	1	1	0	0
Weeksella	2	2	0	0
Weissella	5	0	0	0
Winkia	3	3	0	0
Wujia	1	1	0	0
Yersinia	25	24	0	0
		JCM	12093
	=
